# Supplementary material for: Epigenetic age acceleration is a distinctive trait of epithelioid sarcoma with potential therapeutic implications
Source: GeroScience. 2024 Jun 16;46(5):5203–9. doi: 10.1007/s11357-024-01156-6 (PMC11336154; doi:10.1007/s11357-024-01156-6)
Supplement: Supplementary file 1 — Supplementary file1 (XLSX 9 KB) [file 11357_2024_1156_MOESM1_ESM.xlsx]

## Sheet: Tabelle1
Study_Number_Ref	Epithelioid sarcoma subtype	RNA bulk	Methylation (EPIC array)	Age at presentation of primary tumour	Gender	Primary Anatomical Site	Primary/metastasis/local recurrence	IHC SMARCB1	IHC cytokeratine (Cam 5.2, MNF116, AE1/AE3, CK7)	IHC EMA	IHC CD34	Other tested markers
S00097179	Classical/peripheral	yes	yes	29	Male	Wrist left	Primary	Loss	Positive	Positive	Positive	desmin, SMA, S100 (neg)
S00097203	Classical/peripheral	yes	yes	34	Female	Hand left	Primary	Loss	Positive	Not done	Positive	CD31 (neg)
S00097213	Classical/peripheral	yes	yes	46	Male	Foot right	Primary	Loss	Positive	Not done	Positive	ERG (pos) desmin, S100, SMA, CD31 (neg)
S00097228	Proximal/central	yes	yes	40	Male	Thigh right	Primary	Loss	Positive	Not done	Not done	S100, desmin, CD31, CD138 (neg)
S00098773	Proximal/central	yes	yes	34	Female	Buttock left	Primary	Loss	Positive	Positive	Negative	No other markers reported
S00098785	Classical/peripheral	yes	yes	28	Male	Hand right	Primary	Loss	Positive	Positive	Positive	No other markers reported
S00098791	Classical/peripheral	no	yes	27	Female	Arm right	Primary	Loss	Positive	Positive	Positive	No other markers reported
S00083964	Classical/peripheral	yes	yes	27	Male	Toe left	Local recurence	Loss	Positive	Not done	Positive	No other markers reported
S00071166	Classical/peripheral	no	yes	32	Male	Knee right	Primary	Loss	Positive	Not done	Negative	ERG (pos) S100, CD31, FOSB, CAMTA1, CD68 (neg)
S00060510	Classical/peripheral	no	yes	26	Female	Fossa poplitea left	Primary	Loss	Positive	Not done	Positive	ERG (pos) CD31, S100, desmin, CD45, CK7, CK20, chromogranin (neg)
S00067405	Proximal/central	yes	yes	25	Female	Scapula left	Primary	Loss	Positive	Not done	Positive	CD31, CK7, CK20, ER, TTF1, ERG, S100, desmin, p63 (neg)
S00097170	Classical/peripheral	no	yes	43	Male	Thigh right	Primary	Loss	Positive	Not done	Negative	Vimentin (pos) S100, HMB45, CD31, Desmin, SMA (neg)
S00097194	Classical/peripheral	no	yes	14	Male	Buttock left	Primary	Loss	Positive	Not done	Positive	desmin, S100, SMA (neg)
S00097233	Classical/peripheral	no	yes	50	Female	Foot right	Primary	Loss	Positive	Not done	Negative	CK7, CK20, TTF1, ER, p63, PAX8, S100, ERG (neg)
