# Supplementary material for: Epigenetic age acceleration is a distinctive trait of epithelioid sarcoma with potential therapeutic implications
Source: GeroScience. 2024 Jun 16;46(5):5203–9. doi: 10.1007/s11357-024-01156-6 (PMC11336154; doi:10.1007/s11357-024-01156-6)
Supplement: Supplementary file 3 — Supplementary file3 (XLSX 18 KB) [file 11357_2024_1156_MOESM3_ESM.xlsx]

## Sheet: Sheet 1
id	EA, Horvath	EAA, Horvath	EA, Hannum	EAA, Hannum	EA, PhenoAge	EAA, PhenoAge	chronological age	Sample_Group	Sentrix_ID	Sentrix_Position
dkfz_ATRT_1	40.5787	38.5787	16.3727	14.3727	-44.9557	-46.9557	2	ATRT	6969568004_R02C01	R02C01
dkfz_ATRT_11	39.3052	37.3052	26.4586	24.4586	-18.3767	-20.3767	2	ATRT	6247004023_R03C02	R03C02
dkfz_ATRT_12	39.7913	38.7913	10.5616	9.56157	-35.8032	-36.8032	1	ATRT	6247004023_R04C02	R04C02
dkfz_ATRT_120	10.1956	5.94557	17.6865	13.4365	-5.24929	-9.49929	4.25	ATRT	3999078088_R04C02	R04C02
dkfz_ATRT_123	13.7458	11.4958	19.999	17.749	-7.14235	-9.39235	2.25	ATRT	9611519030_R05C02	R05C02
dkfz_ATRT_124	43.3604	42.3604	39.2632	38.2632	37.0498	36.0498	1	ATRT	3998568167_R06C01	R06C01
dkfz_ATRT_125	19.9236	17.6736	-14.6825	-16.9325	13.7451	11.4951	2.25	ATRT	3998568099_R01C01	R01C01
dkfz_ATRT_126	37.863	37.263	16.6514	16.0514	25.9757	25.3757	0.6	ATRT	3998523055_R01C01	R01C01
dkfz_ATRT_127	8.28041	6.78041	16.1232	14.6232	-17.1184	-18.6184	1.5	ATRT	3998523055_R02C01	R02C01
dkfz_ATRT_128	7.9059	7.4059	17.9439	17.4439	12.7918	12.2918	0.5	ATRT	3998523055_R03C01	R03C01
dkfz_ATRT_129	6.23555	4.73555	12.6008	11.1008	-23.0918	-24.5918	1.5	ATRT	3998523055_R04C01	R04C01
dkfz_ATRT_130	20.0009	18.7509	16.8922	15.6422	-14.0239	-15.2739	1.25	ATRT	3998523055_R05C01	R05C01
dkfz_ATRT_131	3.18391	0.683907	10.381	7.88096	-31.4036	-33.9036	2.5	ATRT	3998523055_R06C01	R06C01
dkfz_ATRT_132	15.204	13.404	21.959	20.159	-9.71875	-11.5187	1.8	ATRT	3998523055_R01C02	R01C02
dkfz_ATRT_138	11.1362	5.13621	16.9712	10.9712	-6.2764	-12.2764	6	ATRT	3998523032_R05C02	R05C02
dkfz_ATRT_148	32.5537	31.6537	17.3934	16.4934	9.37399	8.47399	0.9	ATRT	200091640033_R01C01	R01C01
dkfz_ATRT_149	11.9456	11.6956	28.4374	28.1874	-18.0189	-18.2689	0.25	ATRT	200091640033_R02C01	R02C01
dkfz_ATRT_15	45.3499	44.3499	17.0216	16.0216	-22.2394	-23.2394	1	ATRT	9379086129_R06C01	R06C01
dkfz_ATRT_150	112.755	111.955	44.1274	43.3274	23.1316	22.3316	0.8	ATRT	200091640033_R03C01	R03C01
dkfz_ATRT_16	6.32792	6.32792	16.5648	16.5648	-28.5776	-28.5776	0	ATRT	6929718026_R05C02	R05C02
dkfz_ATRT_17	47.2275	45.2275	15.763	13.763	-14.0582	-16.0582	2	ATRT	5684819013_R02C01	R02C01
dkfz_ATRT_18	5.60345	5.60345	14.2753	14.2753	-55.8966	-55.8966	0	ATRT	9407201022_R01C01	R01C01
dkfz_ATRT_19	39.2426	38.2426	11.1922	10.1922	-20.2373	-21.2373	1	ATRT	6929718049_R06C01	R06C01
dkfz_ATRT_2	4.42541	2.42541	-2.75649	-4.75649	-44.6758	-46.6758	2	ATRT	6164621144_R04C02	R04C02
dkfz_ATRT_20	11.6039	11.6039	6.12222	6.12222	-16.3967	-16.3967	0	ATRT	9407201021_R04C02	R04C02
dkfz_ATRT_24	6.77463	5.67463	28.0915	26.9915	-21.7787	-22.8787	1.1	ATRT	6969568004_R01C01	R01C01
dkfz_ATRT_26	14.1974	13.1974	-4.45721	-5.45721	9.89113	8.89113	1	ATRT	6929718026_R06C01	R06C01
dkfz_ATRT_27	5.55118	5.55118	-0.975477	-0.975477	-19.4141	-19.4141	0	ATRT	6929718026_R01C02	R01C02
dkfz_ATRT_31	60.86	57.86	21.0436	18.0436	6.0193	3.0193	3	ATRT	9376538156_R03C02	R03C02
dkfz_ATRT_32	25.5934	25.0934	26.6897	26.1897	-41.29	-41.79	0.5	ATRT	6247004024_R03C01	R03C01
dkfz_ATRT_33	18.1796	18.0796	19.94	19.84	-24.946	-25.046	0.1	ATRT	9376538156_R02C01	R02C01
dkfz_ATRT_34	2.48933	0.389329	8.09053	5.99053	-38.0848	-40.1848	2.1	ATRT	9376538156_R03C01	R03C01
dkfz_ATRT_35	29.6232	27.7232	21.247	19.347	31.3628	29.4628	1.9	ATRT	9379086129_R01C02	R01C02
dkfz_ATRT_37	64.7601	53.7601	16.1691	5.1691	83.4203	72.4203	11	ATRT	8622007027_R01C01	R01C01
dkfz_ATRT_38	85.9824	78.9824	43.0137	36.0137	66.1909	59.1909	7	ATRT	8622007130_R04C01	R04C01
dkfz_ATRT_4	12.4749	8.47487	15.3398	11.3398	12.1463	8.14626	4	ATRT	9305651054_R05C02	R05C02
dkfz_ATRT_42	52.1266	51.1266	32.0641	31.0641	-33.8413	-34.8413	1	ATRT	8622007061_R03C01	R03C01
dkfz_ATRT_43	10.8454	1.84545	-9.91613	-18.9161	51.3991	42.3991	9	ATRT	9007225017_R01C02	R01C02
dkfz_ATRT_44	24.7953	22.0853	16.6692	13.9592	-42.4367	-45.1467	2.71	ATRT	6929718027_R04C02	R04C02
dkfz_ATRT_47	24.6018	23.1018	10.4239	8.9239	8.35165	6.85165	1.5	ATRT	9379086124_R06C01	R06C01
dkfz_ATRT_48	10.1515	8.65154	20.5498	19.0498	-7.8095	-9.3095	1.5	ATRT	9379086124_R01C02	R01C02
dkfz_ATRT_49	39.0229	29.5229	17.8144	8.31442	36.2098	26.7098	9.5	ATRT	9379086124_R02C02	R02C02
dkfz_ATRT_5	10.4032	6.40319	21.5705	17.5705	53.0354	49.0354	4	ATRT	6929689168_R01C02	R01C02
dkfz_ATRT_50	20.5893	18.5893	23.4165	21.4165	22.5076	20.5076	2	ATRT	9407201022_R04C01	R04C01
dkfz_ATRT_51	20.548	19.548	11.2396	10.2396	-7.27315	-8.27315	1	ATRT	9407201021_R05C01	R05C01
dkfz_ATRT_52	7.15836	6.15836	14.4767	13.4767	-13.8237	-14.8237	1	ATRT	9407201022_R01C02	R01C02
dkfz_ATRT_53	19.4349	18.4349	-0.884526	-1.88453	21.2723	20.2723	1	ATRT	9407201022_R04C02	R04C02
dkfz_ATRT_54	12.7983	10.7983	13.6107	11.6107	6.04447	4.04447	2	ATRT	9407201021_R02C01	R02C01
dkfz_ATRT_55	27.2732	26.2732	24.6919	23.6919	-31.0993	-32.0993	1	ATRT	9407201021_R06C01	R06C01
dkfz_ATRT_56	13.1173	13.1173	14.9222	14.9222	-9.4345	-9.4345	0	ATRT	9407201022_R02C02	R02C02
dkfz_ATRT_57	4.5453	4.5453	12.0415	12.0415	-6.23074	-6.23074	0	ATRT	9407201022_R05C01	R05C01
dkfz_ATRT_58	8.17333	8.17333	8.01526	8.01526	-20.2191	-20.2191	0	ATRT	9407201025_R01C01	R01C01
dkfz_ATRT_59	12.2553	10.2553	10.3417	8.34169	4.38844	2.38844	2	ATRT	9407201022_R05C02	R05C02
dkfz_ATRT_6	6.78696	5.78696	11.8286	10.8286	-16.5299	-17.5299	1	ATRT	6929718017_R01C01	R01C01
dkfz_ATRT_60	5.10315	5.10315	39.4015	39.4015	-16.9374	-16.9374	0	ATRT	9407201021_R03C01	R03C01
dkfz_ATRT_61	9.65719	8.65719	21.5388	20.5388	-15.8789	-16.8789	1	ATRT	9407201021_R01C02	R01C02
dkfz_ATRT_62	38.3659	29.3659	31.6089	22.6089	16.2297	7.22968	9	ATRT	9407201021_R05C02	R05C02
dkfz_ATRT_63	39.5034	36.5034	-6.21601	-9.21601	20.1989	17.1989	3	ATRT	9407201022_R02C01	R02C01
dkfz_ATRT_64	16.6845	16.6845	-3.32823	-3.32823	16.207	16.207	0	ATRT	9407201022_R03C02	R03C02
dkfz_ATRT_65	20.4464	15.4464	17.6132	12.6132	31.566	26.566	5	ATRT	9407201022_R06C01	R06C01
dkfz_ATRT_66	4.04826	-3.95174	12.3407	4.34069	-24.7785	-32.7785	8	ATRT	9407201022_R06C02	R06C02
dkfz_ATRT_67	8.77971	7.77971	15.1159	14.1159	-1.51681	-2.51681	1	ATRT	9407201021_R02C02	R02C02
dkfz_ATRT_68	20.661	18.661	21.8943	19.8943	-7.13393	-9.13393	2	ATRT	9407201022_R03C01	R03C01
dkfz_ATRT_69	34.639	31.139	13.398	9.89803	71.9748	68.4748	3.5	ATRT	9769100008_R02C01	R02C01
dkfz_ATRT_7	16.1618	15.1618	24.3014	23.3014	-45.5873	-46.5873	1	ATRT	6929718027_R01C01	R01C01
dkfz_ATRT_70	32.3224	28.0724	17.9513	13.7013	-35.0988	-39.3488	4.25	ATRT	9769100007_R02C02	R02C02
dkfz_ATRT_71	24.1407	16.9807	13.2634	6.10342	-15.0075	-22.1675	7.16	ATRT	9534104026_R01C01	R01C01
dkfz_ATRT_72	62.0288	58.0288	17.6967	13.6967	-27.5932	-31.5932	4	ATRT	9534104026_R02C01	R02C01
dkfz_ATRT_73	7.33086	6.75086	14.88	14.3	-17.2631	-17.8431	0.58	ATRT	9969477003_R01C01	R01C01
dkfz_ATRT_75	5.64022	5.47422	16.2773	16.1113	-51.9863	-52.1523	0.166	ATRT	9969477044_R01C01	R01C01
dkfz_ATRT_76	3.16877	2.66877	2.6781	2.1781	-42.8829	-43.3829	0.5	ATRT	9969477044_R02C02	R02C02
dkfz_ATRT_77	11.9399	11.8569	-8.56573	-8.64873	-16.6147	-16.6977	0.083	ATRT	9969477044_R03C02	R03C02
dkfz_ATRT_78	6.12322	5.04322	9.32005	8.24005	-63.4401	-64.5201	1.08	ATRT	9969477044_R06C01	R06C01
dkfz_ATRT_79	10.9128	10.0028	16.9783	16.0683	-41.3885	-42.2985	0.91	ATRT	9969477044_R02C01	R02C01
dkfz_ATRT_8	8.16968	7.16968	8.85145	7.85145	-17.3096	-18.3096	1	ATRT	6929718027_R02C01	R02C01
dkfz_ATRT_80	7.95662	7.45662	12.852	12.352	0.39365	-0.10635	0.5	ATRT	9969477044_R03C01	R03C01
dkfz_ATRT_86	12.0055	11.9055	8.20502	8.10502	21.4701	21.3701	0.1	ATRT	9533774047_R01C01	R01C01
dkfz_ATRT_87	3.66585	1.66585	15.2109	13.2109	-22.5676	-24.5676	2	ATRT	9878820127_R05C01	R05C01
GSM4180463_201530480009_R08C01_Grn.idat	31.3089	30.3089	8.46161	7.46161	24.4724	23.4724	1	MRT	201530480009_R08C01	R08C01
GSM4180496_201465910026_R04C01_Grn.idat	10.5069	10.0069	8.09619	7.59619	32.6737	32.1737	0.5	MRT	201465910026_R04C01	R04C01
GSM4180661_201465960041_R07C01_Grn.idat	20.6144	9.61437	-2.3985	-13.3985	12.0253	1.02527	11	MRT	201465960041_R07C01	R07C01
GSM4180662_201465960041_R06C01_Red.idat	14.2128	13.2128	12.3569	11.3569	15.0454	14.0454	1	MRT	201465960041_R06C01	R06C01
GSM4180663_201465960041_R04C01_Red.idat	20.9487	19.9487	1.85491	0.854911	0.381957	-0.618043	1	MRT	201465960041_R04C01	R04C01
GSM4180664_201465960041_R03C01_Red.idat	11.1423	10.6423	5.40548	4.90548	-14.2506	-14.7506	0.5	MRT	201465960041_R03C01	R03C01
GSM4180665_201465960041_R01C01_Red.idat	32.2254	31.2254	8.7707	7.7707	28.6533	27.6533	1	MRT	201465960041_R01C01	R01C01
GSM4180666_201465960040_R08C01_Red.idat	43.3731	42.3731	13.6446	12.6446	37.4885	36.4885	1	MRT	201465960040_R08C01	R08C01
GSM4180667_201465960040_R01C01_Red.idat	38.7197	37.7197	-8.06263	-9.06263	9.68667	8.68667	1	MRT	201465960040_R01C01	R01C01
GSM4180668_201465960039_R08C01_Red.idat	18.9442	17.9442	30.1648	29.1648	29.5981	28.5981	1	MRT	201465960039_R08C01	R08C01
GSM4180669_201465960039_R05C01_Red.idat	20.5904	20.0904	-1.28084	-1.78084	-12.6791	-13.1791	0.5	MRT	201465960039_R05C01	R05C01
GSM4180670_201465960039_R04C01_Red.idat	11.9632	10.9632	5.50026	4.50026	-9.1056	-10.1056	1	MRT	201465960039_R04C01	R04C01
GSM4180671_201465960039_R03C01_Grn.idat	6.75629	5.75629	-8.25357	-9.25357	22.5116	21.5116	1	MRT	201465960039_R03C01	R03C01
GSM4180692_201465910041_R02C01_Grn.idat	21.2199	20.2199	16.1764	15.1764	21.7736	20.7736	1	MRT	201465910041_R02C01	R02C01
GSM4180833_200889820088_R03C01_Grn.idat	38.8077	37.8077	14.7251	13.7251	11.5187	10.5187	1	MRT	200889820088_R03C01	R03C01
GSM4180932_200848860109_R03C01_Grn.idat	29.9388	25.9388	1.29616	-2.70384	12.1003	8.10028	4	MRT	200848860109_R03C01	R03C01
GSM4181282_201959750142_R08C01_Grn.idat	10.0176	9.01759	-5.50667	-6.50667	5.15708	4.15708	1	MRT	201959750142_R08C01	R08C01
S00060510	70.1244	44.1244	59.5194	33.5194	85.1549	59.1549	26	EpS	202273260044_R02C01	R02C01
S00066445	36.4073	11.4073	19.5185	-5.48154	27.3022	2.30217	25	EpS	202273260044_R04C01	R04C01
S00067405	61.5467	36.5467	52.6461	27.6461	64.9736	39.9736	25	EpS	202273260044_R05C01	R05C01
S00071166	85.0524	53.0524	48.6935	16.6935	94.7112	62.7112	32	EpS	202273260044_R06C01	R06C01
S00083964	63.4995	36.4995	43.713	16.713	76.1896	49.1896	27	EpS	204339110104_R07C01	R07C01
S00097170	95.5179	52.5179	75.1908	32.1908	123.692	80.6915	43	EpS	204339110104_R01C01	R01C01
S00097179	86.9056	57.9056	61.0645	32.0645	94.0128	65.0128	29	EpS	204339110104_R02C01	R02C01
S00097194	45.5063	31.5063	30.5895	16.5895	51.1105	37.1105	14	EpS	204339110104_R03C01	R03C01
S00097203	61.8114	27.8114	55.8931	21.8931	62.4137	28.4137	34	EpS	204339110104_R04C01	R04C01
S00097208	33.6949	2.69486	4.31542	-26.6846	32.772	1.77196	31	EpS	204339110104_R05C01	R05C01
S00097213	110.856	64.8562	103.44	57.4402	137.81	91.8097	46	EpS	204339110104_R06C01	R06C01
S00097228	152.079	112.079	97.2699	57.2699	130.599	90.5986	40	EpS	204339110114_R02C01	R02C01
S00097233	91.1662	41.1662	65.7492	15.7492	109.692	59.6919	50	EpS	204339110114_R03C01	R03C01
S00098773	103.504	69.5044	72.1747	38.1747	115.582	81.5823	34	EpS	204339110114_R04C01	R04C01
S00098785	79.9229	51.9229	53.9013	25.9013	108.907	80.9069	28	EpS	204339110114_R06C01	R06C01
S00098791	150.21	123.21	87.6822	60.6822	150.273	123.273	27	EpS	204339110114_R07C01	R07C01
