# Supplementary material for: Epigenetic age acceleration is a distinctive trait of epithelioid sarcoma with potential therapeutic implications
Source: GeroScience. 2024 Jun 16;46(5):5203–9. doi: 10.1007/s11357-024-01156-6 (PMC11336154; doi:10.1007/s11357-024-01156-6)
Supplement: Supplementary file 4 — Supplementary file4 (XLSX 88 KB) [file 11357_2024_1156_MOESM4_ESM.xlsx]

## Sheet: Sheet 1
id	EA, Horvath	EAA, Horvath	EA, Hannum	EAA, Hannum	EA, PhenoAge	EAA, PhenoAge	chronological age	methylation group
REFERENCE_SAMPLE 10	22.4503	-37.5497	9.15026	-50.8497	4.49167	-55.5083	60	methylation class desmoid-type fibromatosis
REFERENCE_SAMPLE 1005	20.802	-15.198	35.9175	-0.0824601	12.7176	-23.2824	36	methylation class sclerosing epithelioid fibrosarcoma
REFERENCE_SAMPLE 1006	35.6447	-7.35532	31.9482	-11.0518	2.67879	-40.3212	43	methylation class sclerosing epithelioid fibrosarcoma
REFERENCE_SAMPLE 1007	49.4937	19.4937	21.9517	-8.04834	43.0454	13.0454	30	methylation class sclerosing epithelioid fibrosarcoma
REFERENCE_SAMPLE 1008	103.132	82.1322	72.4121	51.4121	74.2617	53.2617	21	methylation class undifferentiated sarcoma
REFERENCE_SAMPLE 1011	71.9952	-0.00480996	62.4229	-9.57713	111.343	39.3433	72	methylation class undifferentiated sarcoma
REFERENCE_SAMPLE 1015	41.1947	-24.8053	38.2063	-27.7937	33.7721	-32.2279	66	methylation class well- / dedifferentiated liposarcoma
REFERENCE_SAMPLE 1016	40.901	-5.09901	36.1886	-9.81136	20.1739	-25.8261	46	methylation class well- / dedifferentiated liposarcoma
REFERENCE_SAMPLE 1017	45.1549	-34.8451	15.7733	-64.2267	11.3578	-68.6422	80	methylation class well- / dedifferentiated liposarcoma
REFERENCE_SAMPLE 1018	51.4847	-3.51528	19.6109	-35.3891	38.053	-16.947	55	methylation class well- / dedifferentiated liposarcoma
REFERENCE_SAMPLE 1019	17.1845	-41.8155	9.21155	-49.7885	37.4978	-21.5022	59	methylation class well- / dedifferentiated liposarcoma
REFERENCE_SAMPLE 1020	41.0358	-18.9642	38.6895	-21.3105	39.9694	-20.0306	60	methylation class well- / dedifferentiated liposarcoma
REFERENCE_SAMPLE 1021	53.9338	-12.0662	46.2431	-19.7569	31.6421	-34.3579	66	methylation class well- / dedifferentiated liposarcoma
REFERENCE_SAMPLE 1022	29.8602	-12.1398	27.9567	-14.0433	21.4948	-20.5052	42	methylation class well- / dedifferentiated liposarcoma
REFERENCE_SAMPLE 1023	61.8543	7.85426	45.7077	-8.29225	48.2859	-5.71409	54	methylation class well- / dedifferentiated liposarcoma
REFERENCE_SAMPLE 1024	46.672	-12.328	48.3413	-10.6587	26.1335	-32.8665	59	methylation class well- / dedifferentiated liposarcoma
REFERENCE_SAMPLE 1025	54.3835	13.3835	33.0761	-7.92386	55.1142	14.1142	41	methylation class well- / dedifferentiated liposarcoma
REFERENCE_SAMPLE 1026	67.4212	0.421195	98.8958	31.8958	121.414	54.414	67	methylation class undifferentiated sarcoma
REFERENCE_SAMPLE 1027	58.7917	-8.20833	51.1963	-15.8037	32.6488	-34.3512	67	methylation class endometrial stromal sarcoma (high grade)
REFERENCE_SAMPLE 1030	77.6408	-1.35922	50.3427	-28.6573	48.2482	-30.7518	79	methylation class undifferentiated sarcoma
REFERENCE_SAMPLE 1031	57.483	-3.51703	34.8484	-26.1516	60.3337	-0.666308	61	methylation class undifferentiated sarcoma
REFERENCE_SAMPLE 1032	73.9458	-8.05424	55.1438	-26.8562	86.0921	4.09208	82	methylation class undifferentiated sarcoma
REFERENCE_SAMPLE 1033	77.849	-0.150999	67.0094	-10.9906	117.399	39.3995	78	methylation class undifferentiated sarcoma
REFERENCE_SAMPLE 1034	64.0023	-15.9977	51.971	-28.029	78.163	-1.83703	80	methylation class undifferentiated sarcoma
REFERENCE_SAMPLE 1035	80.1574	23.1574	78.8677	21.8677	88.2441	31.2441	57	methylation class undifferentiated sarcoma
REFERENCE_SAMPLE 1036	57.0109	-22.9891	69.8057	-10.1943	63.4546	-16.5454	80	methylation class undifferentiated sarcoma
REFERENCE_SAMPLE 1037	50.7984	14.7984	40.7657	4.7657	44.4059	8.40589	36	methylation class undifferentiated sarcoma
REFERENCE_SAMPLE 1038	174.677	89.6774	81.462	-3.53796	186.569	101.569	85	methylation class undifferentiated sarcoma
REFERENCE_SAMPLE 1039	82.4718	40.4718	51.9914	9.9914	91.2985	49.2985	42	methylation class undifferentiated sarcoma
REFERENCE_SAMPLE 1040	38.3927	-10.6073	35.9722	-13.0278	67.4387	18.4387	49	methylation class undifferentiated sarcoma
REFERENCE_SAMPLE 1041	83.0907	0.0907163	80.0605	-2.93946	119.658	36.6579	83	methylation class undifferentiated sarcoma
REFERENCE_SAMPLE 1042	95.3711	17.3711	78.3361	0.336078	76.6877	-1.31229	78	methylation class undifferentiated sarcoma
REFERENCE_SAMPLE 1043	63.7867	13.7867	61.7538	11.7538	67.8428	17.8428	50	methylation class undifferentiated sarcoma
REFERENCE_SAMPLE 1044	58.1914	-7.8086	46.1226	-19.8774	46.4424	-19.5576	66	methylation class well- / dedifferentiated liposarcoma
REFERENCE_SAMPLE 1045	44.1473	-9.85271	43.7712	-10.2288	25.2107	-28.7893	54	methylation class well- / dedifferentiated liposarcoma
REFERENCE_SAMPLE 1046	54.514	-4.48602	48.1156	-10.8844	50.4189	-8.5811	59	methylation class well- / dedifferentiated liposarcoma
REFERENCE_SAMPLE 1047	52.1441	3.14405	25.7935	-23.2065	30.7642	-18.2358	49	methylation class well- / dedifferentiated liposarcoma
REFERENCE_SAMPLE 1048	65.0526	11.0526	49.3207	-4.67926	37.4305	-16.5695	54	methylation class well- / dedifferentiated liposarcoma
REFERENCE_SAMPLE 1049	33.1878	-28.8122	21.2412	-40.7588	13.5934	-48.4066	62	methylation class well- / dedifferentiated liposarcoma
REFERENCE_SAMPLE 1050	105.44	59.4402	96.2736	50.2736	94.6496	48.6496	46	methylation class leiomyosarcoma
REFERENCE_SAMPLE 1051	17.2825	-14.7175	34.2649	2.26489	15.8195	-16.1805	32	methylation class sclerosing epithelioid fibrosarcoma
REFERENCE_SAMPLE 1052	44.9259	-12.0741	45.2643	-11.7357	66.5384	9.53842	57	methylation class undifferentiated sarcoma
REFERENCE_SAMPLE 1053	85.3437	23.3437	65.3146	3.3146	85.9352	23.9352	62	methylation class undifferentiated sarcoma
REFERENCE_SAMPLE 1054	66.8557	-6.1443	52.4101	-20.5899	54.7488	-18.2512	73	methylation class well- / dedifferentiated liposarcoma
REFERENCE_SAMPLE 1055	56.0847	-6.91531	45.2548	-17.7452	40.348	-22.652	63	methylation class well- / dedifferentiated liposarcoma
REFERENCE_SAMPLE 1056	114.292	66.2916	42.4318	-5.56821	68.8879	20.8879	48	methylation class well- / dedifferentiated liposarcoma
REFERENCE_SAMPLE 106	32.8006	13.8006	-10.7144	-29.7144	-2.89734	-21.8973	19	methylation class rhabdomyosarcoma (alveolar)
REFERENCE_SAMPLE 1066	25.1589	14.1589	28.4736	17.4736	25.7843	14.7843	11	methylation class angiomatoid fibrous histiocytoma
REFERENCE_SAMPLE 1067	64.6282	13.6282	75.6983	24.6983	92.447	41.447	51	methylation class epithelioid haemangioendothelioma
REFERENCE_SAMPLE 1068	105.607	20.6073	78.6482	-6.35184	61.3032	-23.6968	85	methylation class epithelioid haemangioendothelioma
REFERENCE_SAMPLE 1069	52.9948	-6.00523	66.84	7.83996	63.8212	4.82119	59	methylation class epithelioid haemangioendothelioma
REFERENCE_SAMPLE 107	28.9212	11.9212	26.937	9.93702	1.12451	-15.8755	17	methylation class osteosarcoma (high grade)
REFERENCE_SAMPLE 1070	46.0122	30.0122	40.0356	24.0356	15.8802	-0.119835	16	methylation class rhabdomyosarcoma (MYOD1)
REFERENCE_SAMPLE 1071	31.0479	-1.95212	22.8219	-10.1781	12.6898	-20.3102	33	methylation class rhabdomyosarcoma (MYOD1)
REFERENCE_SAMPLE 1072	31.6691	27.6691	19.4277	15.4277	4.02805	0.0280538	4	methylation class rhabdomyosarcoma (MYOD1)
REFERENCE_SAMPLE 1073	43.7366	8.73661	22.4641	-12.5359	17.1714	-17.8286	35	methylation class rhabdomyosarcoma (MYOD1)
REFERENCE_SAMPLE 1074	49.4517	-1.54835	30.2508	-20.7492	23.715	-27.285	51	methylation class endometrial stromal sarcoma (high grade)
REFERENCE_SAMPLE 1075	30.6771	11.6771	21.0973	2.09733	46.9369	27.9369	19	methylation class nodular fasciitis
REFERENCE_SAMPLE 1076	17.137	0.137006	15.8387	-1.16131	11.2642	-5.73579	17	methylation class nodular fasciitis
REFERENCE_SAMPLE 1077	18.806	10.806	16.5878	8.58779	5.35412	-2.64588	8	methylation class nodular fasciitis
REFERENCE_SAMPLE 108	39.3826	24.3826	68.1213	53.1213	27.8647	12.8647	15	methylation class osteosarcoma (high grade)
REFERENCE_SAMPLE 109	45.9073	34.9073	38.2972	27.2972	36.3094	25.3094	11	methylation class osteoblastoma
REFERENCE_SAMPLE 11	27.6689	26.6689	12.0983	11.0983	15.1501	14.1501	1	methylation class malignant rhabdoid tumour
REFERENCE_SAMPLE 110	49.8224	34.8224	34.0328	19.0328	65.4813	50.4813	15	methylation class osteoblastoma
REFERENCE_SAMPLE 111	32.3845	24.3845	24.4937	16.4937	49.8598	41.8598	8	methylation class osteoblastoma
REFERENCE_SAMPLE 112	48.5933	26.5933	34.4151	12.4151	42.4531	20.4531	22	methylation class osteoblastoma
REFERENCE_SAMPLE 113	39.5813	13.5813	29.3123	3.31228	45.7428	19.7428	26	methylation class osteoblastoma
REFERENCE_SAMPLE 114	52.0089	37.0089	33.7609	18.7609	59.7337	44.7337	15	methylation class osteoblastoma
REFERENCE_SAMPLE 115	45.5975	31.5975	11.816	-2.18396	36.9207	22.9207	14	methylation class synovial sarcoma
REFERENCE_SAMPLE 116	64.4214	17.4214	65.8179	18.8179	33.2093	-13.7907	47	methylation class leiomyosarcoma
REFERENCE_SAMPLE 117	80.8139	4.8139	72.3174	-3.68261	55.1277	-20.8723	76	methylation class leiomyosarcoma
REFERENCE_SAMPLE 118	65.5854	25.5854	63.2811	23.2811	87.665	47.665	40	methylation class leiomyosarcoma
REFERENCE_SAMPLE 119	106.681	35.6813	110.753	39.7526	97.4395	26.4395	71	methylation class leiomyosarcoma
REFERENCE_SAMPLE 12	84.115	37.115	60.6766	13.6766	74.0439	27.0439	47	methylation class chondrosarcoma (clear cell)
REFERENCE_SAMPLE 120	110.452	41.4525	84.0445	15.0445	79.2297	10.2297	69	methylation class leiomyosarcoma
REFERENCE_SAMPLE 121	47.4588	-25.5412	23.1418	-49.8582	30.3788	-42.6212	73	methylation class gastrointestinal stromal tumour
REFERENCE_SAMPLE 122	67.4251	6.42507	41.4548	-19.5452	35.836	-25.164	61	methylation class gastrointestinal stromal tumour
REFERENCE_SAMPLE 123	51.3881	-4.61195	32.2813	-23.7187	33.4142	-22.5858	56	methylation class gastrointestinal stromal tumour
REFERENCE_SAMPLE 124	50.9405	-23.0595	50.6095	-23.3905	42.4473	-31.5527	74	methylation class gastrointestinal stromal tumour
REFERENCE_SAMPLE 125	66.8419	7.8419	45.8614	-13.1386	42.8508	-16.1492	59	methylation class gastrointestinal stromal tumour
REFERENCE_SAMPLE 126	52.4348	0.434842	32.2743	-19.7257	30.1799	-21.8201	52	methylation class gastrointestinal stromal tumour
REFERENCE_SAMPLE 127	55.102	-22.898	31.6401	-46.3599	36.1529	-41.8471	78	methylation class gastrointestinal stromal tumour
REFERENCE_SAMPLE 128	57.7769	2.77687	28.3155	-26.6845	53.7865	-1.21354	55	methylation class gastrointestinal stromal tumour
REFERENCE_SAMPLE 129	56.3097	13.3097	56.5346	13.5346	23.6251	-19.3749	43	methylation class gastrointestinal stromal tumour
REFERENCE_SAMPLE 13	63.5829	27.5829	47.7541	11.7541	50.5645	14.5645	36	methylation class chondrosarcoma (clear cell)
REFERENCE_SAMPLE 130	83.813	20.813	49.876	-13.124	51.1362	-11.8638	63	methylation class gastrointestinal stromal tumour
REFERENCE_SAMPLE 131	71.0721	1.07212	53.6349	-16.3651	31.4093	-38.5907	70	methylation class gastrointestinal stromal tumour
REFERENCE_SAMPLE 132	61.8123	-14.1877	53.5211	-22.4789	37.345	-38.655	76	methylation class gastrointestinal stromal tumour
REFERENCE_SAMPLE 133	68.7265	5.7265	54.3935	-8.6065	26.4575	-36.5425	63	methylation class gastrointestinal stromal tumour
REFERENCE_SAMPLE 134	57.9044	8.90444	24.9713	-24.0287	37.2106	-11.7894	49	methylation class gastrointestinal stromal tumour
REFERENCE_SAMPLE 135	72.3442	12.3442	30.2946	-29.7054	39.7373	-20.2627	60	methylation class gastrointestinal stromal tumour
REFERENCE_SAMPLE 136	55.9776	13.9776	54.4399	12.4399	8.31699	-33.683	42	methylation class gastrointestinal stromal tumour
REFERENCE_SAMPLE 137	79.0366	12.0366	69.8533	2.85327	7.12929	-59.8707	67	methylation class gastrointestinal stromal tumour
REFERENCE_SAMPLE 138	63.7621	-12.2379	51.155	-24.845	47.1397	-28.8603	76	methylation class gastrointestinal stromal tumour
REFERENCE_SAMPLE 139	72.6472	-21.3528	47.0927	-46.9073	46.8079	-47.1921	94	methylation class gastrointestinal stromal tumour
REFERENCE_SAMPLE 14	55.7883	33.7883	38.014	16.014	21.5632	-0.436812	22	methylation class chondrosarcoma (clear cell)
REFERENCE_SAMPLE 140	75.0885	-13.9115	73.4425	-15.5575	42.2483	-46.7517	89	methylation class gastrointestinal stromal tumour
REFERENCE_SAMPLE 141	77.9379	24.9379	33.679	-19.321	33.8399	-19.1601	53	methylation class gastrointestinal stromal tumour
REFERENCE_SAMPLE 142	82.5042	21.5042	54.9741	-6.0259	42.3906	-18.6094	61	methylation class gastrointestinal stromal tumour
REFERENCE_SAMPLE 143	59.607	13.607	35.8694	-10.1306	39.7308	-6.26918	46	methylation class gastrointestinal stromal tumour
REFERENCE_SAMPLE 144	49.8875	-12.1125	50.752	-11.248	38.1526	-23.8474	62	methylation class gastrointestinal stromal tumour
REFERENCE_SAMPLE 145	60.6469	-14.3531	48.6812	-26.3188	11.898	-63.102	75	methylation class gastrointestinal stromal tumour
REFERENCE_SAMPLE 146	55.9289	-20.0711	40.7713	-35.2287	54.0253	-21.9747	76	methylation class gastrointestinal stromal tumour
REFERENCE_SAMPLE 147	43.6656	-1.33437	42.248	-2.75201	49.167	4.16697	45	methylation class gastrointestinal stromal tumour
REFERENCE_SAMPLE 148	54.349	-9.65105	46.371	-17.629	40.3567	-23.6433	64	methylation class gastrointestinal stromal tumour
REFERENCE_SAMPLE 149	50.2404	-14.7596	67.5719	2.57194	13.5154	-51.4846	65	methylation class gastrointestinal stromal tumour
REFERENCE_SAMPLE 15	71.9905	31.9905	54.4195	14.4195	56.2255	16.2255	40	methylation class chondrosarcoma (clear cell)
REFERENCE_SAMPLE 150	54.8466	-17.1534	47.483	-24.517	46.6595	-25.3405	72	methylation class gastrointestinal stromal tumour
REFERENCE_SAMPLE 151	19.0722	-27.9278	27.46	-19.54	-60.1671	-107.167	47	methylation class chondrosarcoma (IDH group A)
REFERENCE_SAMPLE 152	47.8735	-14.1265	50.1488	-11.8512	26.5857	-35.4143	62	methylation class solitary fibrous tumour
REFERENCE_SAMPLE 153	97.058	53.058	64.2476	20.2476	72.0973	28.0973	44	methylation class solitary fibrous tumour
REFERENCE_SAMPLE 154	60.3586	7.35861	33.4696	-19.5304	23.3481	-29.6519	53	methylation class solitary fibrous tumour
REFERENCE_SAMPLE 155	74.5001	17.5001	28.2756	-28.7244	53.9833	-3.01667	57	methylation class solitary fibrous tumour
REFERENCE_SAMPLE 156	58.8536	-14.1464	25.4387	-47.5613	11.5676	-61.4324	73	methylation class solitary fibrous tumour
REFERENCE_SAMPLE 157	84.1114	23.1114	42.8447	-18.1553	79.2653	18.2653	61	methylation class solitary fibrous tumour
REFERENCE_SAMPLE 158	38.8694	-22.1306	30.3215	-30.6785	68.6828	7.6828	61	methylation class solitary fibrous tumour
REFERENCE_SAMPLE 159	65.0633	15.0633	22.1062	-27.8938	60.0114	10.0114	50	methylation class solitary fibrous tumour
REFERENCE_SAMPLE 16	72.6784	27.6784	56.7146	11.7146	58.9059	13.9059	45	methylation class chondrosarcoma (clear cell)
REFERENCE_SAMPLE 160	64.8396	29.8396	26.9848	-8.01521	43.1135	8.11355	35	methylation class solitary fibrous tumour
REFERENCE_SAMPLE 161	87.7356	32.7356	15.2672	-39.7328	53.9834	-1.01657	55	methylation class solitary fibrous tumour
REFERENCE_SAMPLE 162	75.2106	47.2106	35.1087	7.10868	67.8329	39.8329	28	methylation class solitary fibrous tumour
REFERENCE_SAMPLE 163	58.5471	13.5471	37.5399	-7.46009	45.4307	0.430733	45	methylation class solitary fibrous tumour
REFERENCE_SAMPLE 164	39.9253	19.9253	-25.4383	-45.4383	21.0847	1.08475	20	methylation class rhabdomyosarcoma (alveolar)
REFERENCE_SAMPLE 165	27.9128	11.9128	18.2053	2.20532	21.2128	5.21283	16	methylation class schwannoma
REFERENCE_SAMPLE 166	85.008	47.008	47.1723	9.17226	47.2778	9.2778	38	methylation class solitary fibrous tumour
REFERENCE_SAMPLE 167	36.4514	-54.5486	50.2418	-40.7582	89.0988	-1.90123	91	methylation class atypical fibroxanthoma / pleomorphic dermal sarcoma
REFERENCE_SAMPLE 168	25.3274	-50.6726	48.7608	-27.2392	42.1967	-33.8033	76	methylation class atypical fibroxanthoma / pleomorphic dermal sarcoma
REFERENCE_SAMPLE 169	49.2403	-34.7597	58.7588	-25.2412	57.5143	-26.4857	84	methylation class atypical fibroxanthoma / pleomorphic dermal sarcoma
REFERENCE_SAMPLE 17	50.6429	20.6429	38.8036	8.80363	55.1573	25.1573	30	methylation class chondrosarcoma (clear cell)
REFERENCE_SAMPLE 170	35.045	-52.955	67.1721	-20.8279	62.039	-25.961	88	methylation class atypical fibroxanthoma / pleomorphic dermal sarcoma
REFERENCE_SAMPLE 171	29.064	-44.936	44.0199	-29.9801	72.4742	-1.52585	74	methylation class atypical fibroxanthoma / pleomorphic dermal sarcoma
REFERENCE_SAMPLE 172	40.7863	-33.2137	43.9536	-30.0464	78.8232	4.82319	74	methylation class atypical fibroxanthoma / pleomorphic dermal sarcoma
REFERENCE_SAMPLE 173	64.5344	-9.46556	54.9924	-19.0076	43.9424	-30.0576	74	methylation class atypical fibroxanthoma / pleomorphic dermal sarcoma
REFERENCE_SAMPLE 174	52.2032	-38.7968	60.5173	-30.4827	72.828	-18.172	91	methylation class atypical fibroxanthoma / pleomorphic dermal sarcoma
REFERENCE_SAMPLE 175	22.8091	-57.1909	47.9534	-32.0466	63.0514	-16.9486	80	methylation class atypical fibroxanthoma / pleomorphic dermal sarcoma
REFERENCE_SAMPLE 176	51.5501	-47.4499	48.1886	-50.8114	58.9445	-40.0555	99	methylation class atypical fibroxanthoma / pleomorphic dermal sarcoma
REFERENCE_SAMPLE 177	44.2695	-15.7305	82.7195	22.7195	66.8573	6.8573	60	methylation class atypical fibroxanthoma / pleomorphic dermal sarcoma
REFERENCE_SAMPLE 178	20.7994	17.7994	0.996517	-2.00348	-5.9233	-8.9233	3	methylation class rhabdomyosarcoma (alveolar)
REFERENCE_SAMPLE 18	39.4213	24.4213	28.2574	13.2574	18.1274	3.12737	15	methylation class chondrosarcoma (mesenchymal)
REFERENCE_SAMPLE 180	51.6785	38.6785	0.0636659	-12.9363	33.7017	20.7017	13	methylation class rhabdomyosarcoma (alveolar)
REFERENCE_SAMPLE 185	78.9449	12.9449	60.6045	-5.39547	76.514	10.514	66	methylation class leiomyosarcoma
REFERENCE_SAMPLE 186	122.536	65.5357	78.1747	21.1747	112.866	55.866	57	methylation class leiomyosarcoma
REFERENCE_SAMPLE 187	38.0987	23.0987	29.7679	14.7679	35.3864	20.3864	15	methylation class desmoplastic small round cell tumour
REFERENCE_SAMPLE 188	72.2402	53.2402	73.669	54.669	61.391	42.391	19	methylation class epithelioid sarcoma
REFERENCE_SAMPLE 189	39.1571	31.1571	31.1772	23.1772	21.3244	13.3244	8	methylation class desmoplastic small round cell tumour
REFERENCE_SAMPLE 19	54.4644	36.4644	35.2845	17.2845	41.2002	23.2002	18	methylation class chondrosarcoma (mesenchymal)
REFERENCE_SAMPLE 190	11.2165	-7.78349	30.4207	11.4207	39.6369	20.6369	19	methylation class desmoplastic small round cell tumour
REFERENCE_SAMPLE 191	31.6065	24.6065	32.0615	25.0615	32.7509	25.7509	7	methylation class desmoplastic small round cell tumour
REFERENCE_SAMPLE 192	24.7289	-0.27113	-3.02133	-28.0213	-13.7295	-38.7295	25	methylation class desmoplastic small round cell tumour
REFERENCE_SAMPLE 193	22.2961	16.2961	13.1276	7.1276	10.7834	4.7834	6	methylation class desmoplastic small round cell tumour
REFERENCE_SAMPLE 194	42.2963	25.2963	17.5274	0.527442	38.9794	21.9794	17	methylation class desmoplastic small round cell tumour
REFERENCE_SAMPLE 195	14.5932	-2.4068	26.7086	9.70861	18.3486	1.34863	17	methylation class desmoplastic small round cell tumour
REFERENCE_SAMPLE 196	49.0306	42.0306	18.298	11.298	-30.1352	-37.1352	7	methylation class desmoplastic small round cell tumour
REFERENCE_SAMPLE 197	38.3692	5.36916	8.8212	-24.1788	9.92743	-23.0726	33	methylation class desmoplastic small round cell tumour
REFERENCE_SAMPLE 198	29.7825	17.7825	33.4679	21.4679	0.398334	-11.6017	12	methylation class desmoplastic small round cell tumour
REFERENCE_SAMPLE 199	25.9737	11.9737	23.5514	9.55138	-1.70638	-15.7064	14	methylation class desmoplastic small round cell tumour
REFERENCE_SAMPLE 20	29.6976	10.6976	17.3832	-1.61676	31.2537	12.2537	19	methylation class chondrosarcoma (mesenchymal)
REFERENCE_SAMPLE 200	41.2863	21.2863	35.0574	15.0574	69.8541	49.8541	20	methylation class desmoplastic small round cell tumour
REFERENCE_SAMPLE 201	14.9251	2.92506	25.3976	13.3976	19.696	7.69602	12	methylation class desmoplastic small round cell tumour
REFERENCE_SAMPLE 202	42.0996	26.0996	22.2562	6.25618	49.0983	33.0983	16	methylation class myositis ossificans
REFERENCE_SAMPLE 203	38.3272	26.3272	21.8984	9.89839	50.6301	38.6301	12	methylation class myositis ossificans
REFERENCE_SAMPLE 204	31.5754	17.5754	36.9638	22.9638	43.8035	29.8035	14	methylation class myositis ossificans
REFERENCE_SAMPLE 205	46.0602	35.0602	26.1348	15.1348	41.4341	30.4341	11	methylation class myositis ossificans
REFERENCE_SAMPLE 206	31.7386	18.7386	27.3212	14.3212	42.3261	29.3261	13	methylation class myositis ossificans
REFERENCE_SAMPLE 207	22.0602	13.0602	30.1454	21.1454	38.3542	29.3542	9	methylation class myositis ossificans
REFERENCE_SAMPLE 208	44.5348	27.5348	21.0454	4.04537	49.0146	32.0146	17	methylation class myositis ossificans
REFERENCE_SAMPLE 209	11.4677	0.467714	1.4598	-9.5402	3.74969	-7.25031	11	methylation class malignant rhabdoid tumour
REFERENCE_SAMPLE 21	42.2363	23.2363	25.1638	6.16381	53.1599	34.1599	19	methylation class chondrosarcoma (mesenchymal)
REFERENCE_SAMPLE 210	11.4751	10.4751	17.5513	16.5513	10.2611	9.26112	1	methylation class malignant rhabdoid tumour
REFERENCE_SAMPLE 211	12.1606	11.1606	4.57592	3.57592	-4.29555	-5.29555	1	methylation class malignant rhabdoid tumour
REFERENCE_SAMPLE 212	7.13391	7.13391	6.54175	6.54175	-13.7944	-13.7944	0	methylation class malignant rhabdoid tumour
REFERENCE_SAMPLE 213	23.1226	22.1226	12.9309	11.9309	17.3903	16.3903	1	methylation class malignant rhabdoid tumour
REFERENCE_SAMPLE 214	35.3439	34.3439	14.3936	13.3936	37.8796	36.8796	1	methylation class malignant rhabdoid tumour
REFERENCE_SAMPLE 215	27.2614	26.2614	-3.97362	-4.97362	9.55422	8.55422	1	methylation class malignant rhabdoid tumour
REFERENCE_SAMPLE 216	13.4533	12.4533	28.6967	27.6967	27.0161	26.0161	1	methylation class malignant rhabdoid tumour
REFERENCE_SAMPLE 217	13.0298	13.0298	3.23807	3.23807	-12.5437	-12.5437	0	methylation class malignant rhabdoid tumour
REFERENCE_SAMPLE 218	7.90097	6.90097	8.1582	7.1582	-13.8802	-14.8802	1	methylation class malignant rhabdoid tumour
REFERENCE_SAMPLE 219	3.70396	2.70396	-5.88168	-6.88168	5.98181	4.98181	1	methylation class malignant rhabdoid tumour
REFERENCE_SAMPLE 22	62.3115	45.3115	51.7645	34.7645	29.2193	12.2193	17	methylation class chondroblastoma
REFERENCE_SAMPLE 221	19.309	3.30902	15.5275	-0.472536	9.90815	-6.09185	16	methylation class rhabdomyosarcoma (embryonal)
REFERENCE_SAMPLE 222	20.2429	10.2429	39.4091	29.4091	1.69039	-8.30961	10	methylation class epithelioid haemangioendothelioma
REFERENCE_SAMPLE 223	9.56756	4.56756	19.2771	14.2771	5.60944	0.609441	5	methylation class inflammatory myofibroblastic tumour
REFERENCE_SAMPLE 224	22.9718	5.97176	32.9246	15.9246	26.3503	9.35029	17	methylation class inflammatory myofibroblastic tumour
REFERENCE_SAMPLE 225	7.82427	5.82427	10.6304	8.63045	11.2765	9.27646	2	methylation class inflammatory myofibroblastic tumour
REFERENCE_SAMPLE 226	22.7092	6.70923	26.9753	10.9753	24.0034	8.00338	16	methylation class inflammatory myofibroblastic tumour
REFERENCE_SAMPLE 227	15.392	5.39203	22.548	12.548	14.7642	4.76421	10	methylation class inflammatory myofibroblastic tumour
REFERENCE_SAMPLE 228	17.0855	10.0855	14.3028	7.30278	16.309	9.30897	7	methylation class inflammatory myofibroblastic tumour
REFERENCE_SAMPLE 229	18.0563	13.0563	-6.38037	-11.3804	-3.20982	-8.20982	5	methylation class rhabdomyosarcoma (alveolar)
REFERENCE_SAMPLE 23	56.6188	42.6188	35.612	21.612	41.0826	27.0826	14	methylation class chondroblastoma
REFERENCE_SAMPLE 230	62.1366	21.1366	50.5692	9.56923	38.2411	-2.75886	41	methylation class epithelioid haemangioendothelioma
REFERENCE_SAMPLE 231	59.112	4.11196	58.1746	3.17461	37.7318	-17.2682	55	methylation class epithelioid haemangioendothelioma
REFERENCE_SAMPLE 232	33.62	23.62	38.2717	28.2717	17.4943	7.49426	10	methylation class epithelioid haemangioendothelioma
REFERENCE_SAMPLE 233	49.8821	-20.1179	48.6774	-21.3226	45.9886	-24.0114	70	methylation class epithelioid haemangioendothelioma
REFERENCE_SAMPLE 234	70.9136	7.91355	56.9094	-6.0906	21.729	-41.271	63	methylation class epithelioid haemangioendothelioma
REFERENCE_SAMPLE 235	88.0808	49.0808	82.8108	43.8108	125.205	86.2054	39	methylation class epithelioid sarcoma
REFERENCE_SAMPLE 237	123.254	87.2536	88.9864	52.9864	147.49	111.49	36	methylation class epithelioid sarcoma
REFERENCE_SAMPLE 238	98.8788	48.8788	108.613	58.613	151.795	101.795	50	methylation class epithelioid sarcoma
REFERENCE_SAMPLE 239	90.4983	44.4983	89.7463	43.7463	122.389	76.3889	46	methylation class epithelioid sarcoma
REFERENCE_SAMPLE 24	53.2123	19.2123	49.8627	15.8627	32.9265	-1.07351	34	methylation class chondroblastoma
REFERENCE_SAMPLE 240	14.3502	13.3502	19.657	18.657	19.4849	18.4849	1	methylation class malignant rhabdoid tumour
REFERENCE_SAMPLE 241	19.3867	6.3867	27.6354	14.6354	11.4131	-1.58693	13	methylation class small blue round cell tumour with BCOR alteration
REFERENCE_SAMPLE 242	24.8192	21.8192	-15.4648	-18.4648	51.4405	48.4405	3	methylation class Ewing´s sarcoma
REFERENCE_SAMPLE 243	39.1445	24.1445	-15.6802	-30.6802	25.621	10.621	15	methylation class rhabdomyosarcoma (alveolar)
REFERENCE_SAMPLE 244	64.1355	49.1355	11.4365	-3.56351	19.5094	4.50935	15	methylation class solitary fibrous tumour
REFERENCE_SAMPLE 245	7.87305	-2.12695	0.864859	-9.13514	-18.5323	-28.5323	10	methylation class rhabdomyosarcoma (alveolar)
REFERENCE_SAMPLE 25	73.3236	32.3236	63.8	22.8	65.3585	24.3585	41	methylation class chondroblastoma
REFERENCE_SAMPLE 255	13.404	-1.59596	8.28953	-6.71047	20.7362	5.73618	15	methylation class inflammatory myofibroblastic tumour
REFERENCE_SAMPLE 256	31.6104	-33.3896	30.7947	-34.2053	38.0398	-26.9602	65	methylation class angiosarcoma
REFERENCE_SAMPLE 257	45.635	-21.365	52.3709	-14.6291	32.9377	-34.0623	67	methylation class angiosarcoma
REFERENCE_SAMPLE 258	28.1448	2.14483	-9.73688	-35.7369	1.80311	-24.1969	26	methylation class rhabdomyosarcoma (alveolar)
REFERENCE_SAMPLE 26	57.354	42.354	36.229	21.229	46.7421	31.7421	15	methylation class chondroblastoma
REFERENCE_SAMPLE 260	10.1993	10.1993	-2.08933	-2.08933	-9.23791	-9.23791	0	methylation class infantile fibrosarcoma
REFERENCE_SAMPLE 261	69.1106	15.1106	75.7402	21.7402	78.2549	24.2549	54	methylation class leiomyosarcoma
REFERENCE_SAMPLE 262	15.0848	-28.9152	36.0195	-7.9805	-6.82144	-50.8214	44	methylation class chondrosarcoma (IDH group A)
REFERENCE_SAMPLE 263	35.59	-17.41	65.9254	12.9254	74.9898	21.9898	53	methylation class chondrosarcoma (group B)
REFERENCE_SAMPLE 264	19.6439	-24.3561	8.82434	-35.1757	-1.52756	-45.5276	44	methylation class sarcoma (RMS-like)
REFERENCE_SAMPLE 265	70.658	7.65801	45.4815	-17.5185	48.2929	-14.7071	63	methylation class chondrosarcoma (IDH group B)
REFERENCE_SAMPLE 266	29.3576	25.3576	7.95463	3.95463	52.4454	48.4454	4	methylation class rhabdomyosarcoma (embryonal)
REFERENCE_SAMPLE 267	99.0854	38.0854	93.2236	32.2236	52.7077	-8.2923	61	methylation class chondrosarcoma (group A)
REFERENCE_SAMPLE 268	49.9407	-9.05933	51.361	-7.639	51.1095	-7.89047	59	methylation class chondrosarcoma (group B)
REFERENCE_SAMPLE 269	39.1092	-0.890787	30.2837	-9.7163	28.953	-11.047	40	methylation class chondrosarcoma (IDH group B)
REFERENCE_SAMPLE 27	75.6616	59.6616	69.6029	53.6029	46.4192	30.4192	16	methylation class chondroblastoma
REFERENCE_SAMPLE 270	27.1313	-10.8687	6.52649	-31.4735	11.9057	-26.0943	38	methylation class chondrosarcoma (IDH group A)
REFERENCE_SAMPLE 271	72.6529	0.652871	53.0339	-18.9661	59.9662	-12.0338	72	methylation class chondrosarcoma (IDH group B)
REFERENCE_SAMPLE 272	46.1162	-4.88383	57.9177	6.91772	42.3312	-8.66877	51	methylation class chondrosarcoma (IDH group B)
REFERENCE_SAMPLE 273	56.5921	2.59207	42.0364	-11.9636	18.8876	-35.1124	54	methylation class chondrosarcoma (IDH group B)
REFERENCE_SAMPLE 274	64.1322	6.13218	46.2775	-11.7225	38.1813	-19.8187	58	methylation class chondrosarcoma (IDH group B)
REFERENCE_SAMPLE 275	60.8797	15.8797	45.2022	0.202238	15.7731	-29.2269	45	methylation class chondrosarcoma (group A)
REFERENCE_SAMPLE 276	30.7771	-16.2229	34.3096	-12.6904	48.6652	1.66521	47	methylation class chondrosarcoma (IDH group B)
REFERENCE_SAMPLE 277	74.474	-4.52604	66.6919	-12.3081	74.9659	-4.03412	79	methylation class chondrosarcoma (IDH group B)
REFERENCE_SAMPLE 278	31.4238	11.4238	29.2614	9.26143	19.7017	-0.298325	20	methylation class chondrosarcoma (IDH group B)
REFERENCE_SAMPLE 279	91.0092	28.0092	52.6842	-10.3158	47.0831	-15.9169	63	methylation class chondrosarcoma (group A)
REFERENCE_SAMPLE 28	55.0107	33.0107	40.1705	18.1705	75.9993	53.9993	22	methylation class chondroblastoma
REFERENCE_SAMPLE 280	49.5074	-9.4926	69.8245	10.8245	73.5713	14.5713	59	methylation class chondrosarcoma (group B)
REFERENCE_SAMPLE 281	31.8306	12.8306	2.93111	-16.0689	-45.1174	-64.1174	19	methylation class rhabdomyosarcoma (alveolar)
REFERENCE_SAMPLE 282	32.1301	13.1301	20.4746	1.47461	4.92773	-14.0723	19	methylation class chondrosarcoma (mesenchymal)
REFERENCE_SAMPLE 283	58.3013	9.30126	39.9719	-9.0281	14.1725	-34.8275	49	methylation class chondrosarcoma (IDH group B)
REFERENCE_SAMPLE 284	114.278	32.2782	44.5626	-37.4374	83.6885	1.68849	82	methylation class chondrosarcoma (group A)
REFERENCE_SAMPLE 285	71.8348	29.8348	49.4178	7.41779	50.9433	8.94328	42	methylation class chondrosarcoma (group A)
REFERENCE_SAMPLE 286	70.315	4.31497	47.3335	-18.6665	41.0633	-24.9367	66	methylation class chondrosarcoma (IDH group B)
REFERENCE_SAMPLE 287	26.9987	10.9987	23.7193	7.71929	18.3077	2.30766	16	methylation class chondrosarcoma (IDH group B)
REFERENCE_SAMPLE 288	52.9921	-5.00789	30.5782	-27.4218	23.7238	-34.2762	58	methylation class lipoma
REFERENCE_SAMPLE 29	66.6581	49.6581	52.4908	35.4908	45.0658	28.0658	17	methylation class chondroblastoma
REFERENCE_SAMPLE 292	50.2172	3.21722	38.015	-8.98504	22.4756	-24.5244	47	methylation class lipoma
REFERENCE_SAMPLE 293	38.3205	1.32045	35.2562	-1.74379	44.9811	7.98106	37	methylation class small blue round cell tumour with CIC alteration
REFERENCE_SAMPLE 294	23.7394	10.7394	57.4561	44.4561	74.0511	61.0511	13	methylation class Ewing´s sarcoma
REFERENCE_SAMPLE 295	44.4332	27.4332	14.9496	-2.0504	48.8041	31.8041	17	methylation class Ewing´s sarcoma
REFERENCE_SAMPLE 297	25.5957	17.5957	-5.02528	-13.0253	36.9423	28.9423	8	methylation class sarcoma (RMS-like)
REFERENCE_SAMPLE 30	58.8043	42.8043	61.1308	45.1308	60.1227	44.1227	16	methylation class chondroblastoma
REFERENCE_SAMPLE 301	21.345	3.34495	-19.9198	-37.9198	21.0247	3.02473	18	methylation class rhabdomyosarcoma (alveolar)
REFERENCE_SAMPLE 302	32.2692	16.2692	34.0842	18.0842	20.456	4.45598	16	methylation class desmoplastic small round cell tumour
REFERENCE_SAMPLE 303	16.0956	5.09558	-10.6637	-21.6637	5.71701	-5.28299	11	methylation class rhabdomyosarcoma (alveolar)
REFERENCE_SAMPLE 304	41.9936	36.9936	8.85918	3.85918	20.6514	15.6514	5	methylation class rhabdomyosarcoma (embryonal)
REFERENCE_SAMPLE 305	46.2437	37.2437	-1.91903	-10.919	44.258	35.258	9	methylation class rhabdomyosarcoma (embryonal)
REFERENCE_SAMPLE 306	35.549	24.549	12.7965	1.79645	21.959	10.959	11	methylation class rhabdomyosarcoma (embryonal)
REFERENCE_SAMPLE 307	46.6626	36.6626	-4.14463	-14.1446	19.3553	9.35528	10	methylation class rhabdomyosarcoma (alveolar)
REFERENCE_SAMPLE 308	10.6069	5.60686	-23.3079	-28.3079	5.3027	0.302696	5	methylation class rhabdomyosarcoma (alveolar)
REFERENCE_SAMPLE 309	73.7299	52.7299	2.41822	-18.5818	64.5026	43.5026	21	methylation class rhabdomyosarcoma (alveolar)
REFERENCE_SAMPLE 31	88.6785	63.6785	58.5123	33.5123	67.1812	42.1812	25	methylation class chondroblastoma
REFERENCE_SAMPLE 310	6.58209	3.58209	-13.1149	-16.1149	-0.999868	-3.99987	3	methylation class rhabdomyosarcoma (alveolar)
REFERENCE_SAMPLE 311	14.5383	9.53828	-10.9439	-15.9439	0.834883	-4.16512	5	methylation class rhabdomyosarcoma (alveolar)
REFERENCE_SAMPLE 312	39.1775	0.177526	9.49545	-29.5045	26.6575	-12.3425	39	methylation class synovial sarcoma
REFERENCE_SAMPLE 313	43.0219	-9.97813	17.0421	-35.9579	8.58814	-44.4119	53	methylation class myxoid liposarcoma
REFERENCE_SAMPLE 314	51.8661	37.8661	48.8362	34.8362	49.0357	35.0357	14	methylation class small blue round cell tumour with BCOR alteration
REFERENCE_SAMPLE 315	46.0265	-8.97349	1.40563	-53.5944	24.4898	-30.5102	55	methylation class synovial sarcoma
REFERENCE_SAMPLE 316	36.3337	-2.66626	17.0859	-21.9141	2.14003	-36.86	39	methylation class small blue round cell tumour with CIC alteration
REFERENCE_SAMPLE 319	31.6214	18.6214	21.2932	8.2932	68.1064	55.1064	13	methylation class Ewing´s sarcoma
REFERENCE_SAMPLE 32	34.9841	17.9841	47.9187	30.9187	76.5049	59.5049	17	methylation class Ewing´s sarcoma
REFERENCE_SAMPLE 321	20.5227	14.5227	16.9284	10.9284	7.20949	1.20949	6	methylation class sarcoma (RMS-like)
REFERENCE_SAMPLE 322	22.1995	22.1995	-7.95768	-7.95768	-3.32233	-3.32233	0	methylation class infantile fibrosarcoma
REFERENCE_SAMPLE 323	13.7976	13.7976	5.77245	5.77245	5.54074	5.54074	0	methylation class infantile fibrosarcoma
REFERENCE_SAMPLE 324	6.97881	6.97881	-0.16354	-0.16354	-21.2807	-21.2807	0	methylation class infantile fibrosarcoma
REFERENCE_SAMPLE 325	34.7638	34.7638	3.23504	3.23504	0.862931	0.862931	0	methylation class infantile fibrosarcoma
REFERENCE_SAMPLE 326	24.3574	24.3574	0.694068	0.694068	19.308	19.308	0	methylation class infantile fibrosarcoma
REFERENCE_SAMPLE 327	15.5136	15.5136	0.0302758	0.0302758	14.8602	14.8602	0	methylation class infantile fibrosarcoma
REFERENCE_SAMPLE 328	27.282	27.282	-2.41089	-2.41089	16.5055	16.5055	0	methylation class infantile fibrosarcoma
REFERENCE_SAMPLE 329	10.7764	10.7764	-4.31961	-4.31961	11.2281	11.2281	0	methylation class infantile fibrosarcoma
REFERENCE_SAMPLE 33	24.4804	-27.5196	56.1454	4.14539	72.5908	20.5908	52	methylation class angiosarcoma
REFERENCE_SAMPLE 330	15.3079	15.3079	2.49449	2.49449	13.7139	13.7139	0	methylation class infantile fibrosarcoma
REFERENCE_SAMPLE 331	29.9018	29.9018	-8.67904	-8.67904	17.904	17.904	0	methylation class infantile fibrosarcoma
REFERENCE_SAMPLE 332	29.0215	14.0215	18.4094	3.40936	26.2909	11.2909	15	methylation class nodular fasciitis
REFERENCE_SAMPLE 333	22.1012	8.10119	20.4876	6.48762	22.5609	8.56086	14	methylation class nodular fasciitis
REFERENCE_SAMPLE 334	30.1992	16.1992	18.7854	4.78542	41.2537	27.2537	14	methylation class nodular fasciitis
REFERENCE_SAMPLE 335	16.7379	2.73794	23.359	9.35897	29.8544	15.8544	14	methylation class nodular fasciitis
REFERENCE_SAMPLE 336	21.3973	15.3973	13.6859	7.68585	19.5786	13.5786	6	methylation class nodular fasciitis
REFERENCE_SAMPLE 337	21.9452	17.9452	25.2982	21.2982	14.4479	10.4479	4	methylation class nodular fasciitis
REFERENCE_SAMPLE 338	17.3717	6.37169	19.0656	8.06564	28.8989	17.8989	11	methylation class nodular fasciitis
REFERENCE_SAMPLE 339	14.279	14.279	-8.09708	-8.09708	-2.51846	-2.51846	0	methylation class infantile fibrosarcoma
REFERENCE_SAMPLE 34	37.8332	-37.1668	40.3281	-34.6719	75.1422	0.142204	75	methylation class angiosarcoma
REFERENCE_SAMPLE 340	9.43538	3.43538	16.0926	10.0926	7.06208	1.06208	6	methylation class angiomatoid fibrous histiocytoma
REFERENCE_SAMPLE 341	26.7866	15.7866	21.6862	10.6862	19.4344	8.43439	11	methylation class angiomatoid fibrous histiocytoma
REFERENCE_SAMPLE 342	49.1632	47.1632	14.16	12.16	34.9487	32.9487	2	methylation class dermatofibrosarcoma protuberans
REFERENCE_SAMPLE 343	34.1478	29.1478	-4.44518	-9.44518	17.0221	12.0221	5	methylation class dermatofibrosarcoma protuberans
REFERENCE_SAMPLE 344	53.0251	38.0251	6.11731	-8.88269	26.8976	11.8976	15	methylation class dermatofibrosarcoma protuberans
REFERENCE_SAMPLE 345	48.5855	31.5855	15.1579	-1.84211	20.602	3.60203	17	methylation class dermatofibrosarcoma protuberans
REFERENCE_SAMPLE 346	50.8551	42.8551	14.8137	6.81373	17.7	9.70003	8	methylation class dermatofibrosarcoma protuberans
REFERENCE_SAMPLE 347	47.2443	41.2443	-7.73078	-13.7308	20.1508	14.1508	6	methylation class dermatofibrosarcoma protuberans
REFERENCE_SAMPLE 348	45.9315	32.9315	10.2995	-2.70054	21.2736	8.27355	13	methylation class dermatofibrosarcoma protuberans
REFERENCE_SAMPLE 349	50.3514	42.3514	15.7822	7.78223	24.6239	16.6239	8	methylation class dermatofibrosarcoma protuberans
REFERENCE_SAMPLE 35	37.5077	-12.4923	35.4332	-14.5668	37.7852	-12.2148	50	methylation class angiosarcoma
REFERENCE_SAMPLE 350	32.4003	26.4003	6.00927	0.00926989	8.03475	2.03475	6	methylation class dermatofibrosarcoma protuberans
REFERENCE_SAMPLE 351	45.3354	33.3354	23.3889	11.3889	19.8138	7.81382	12	methylation class alveolar soft part sarcoma
REFERENCE_SAMPLE 352	35.4953	23.4953	20.429	8.42903	22.5931	10.5931	12	methylation class alveolar soft part sarcoma
REFERENCE_SAMPLE 353	32.6144	21.6144	18.4597	7.45968	14.1421	3.14207	11	methylation class alveolar soft part sarcoma
REFERENCE_SAMPLE 354	41.6519	26.6519	31.0824	16.0824	30.0869	15.0869	15	methylation class alveolar soft part sarcoma
REFERENCE_SAMPLE 355	26.7837	11.7837	23.859	8.85902	23.2779	8.27791	15	methylation class alveolar soft part sarcoma
REFERENCE_SAMPLE 356	25.6089	22.6089	15.4586	12.4586	25.5139	22.5139	3	methylation class alveolar soft part sarcoma
REFERENCE_SAMPLE 357	33.3991	14.3991	20.8625	1.86249	13.5786	-5.42142	19	methylation class alveolar soft part sarcoma
REFERENCE_SAMPLE 358	32.955	24.955	20.3458	12.3458	28.6193	20.6193	8	methylation class alveolar soft part sarcoma
REFERENCE_SAMPLE 359	50.9439	35.9439	29.0705	14.0705	29.067	14.067	15	methylation class alveolar soft part sarcoma
REFERENCE_SAMPLE 36	20.074	-50.926	48.718	-22.282	12.672	-58.328	71	methylation class angiosarcoma
REFERENCE_SAMPLE 360	38.3788	25.3788	33.2067	20.2067	35.7585	22.7585	13	methylation class angiomatoid fibrous histiocytoma
REFERENCE_SAMPLE 361	19.359	13.359	20.4508	14.4508	12.1462	6.14619	6	methylation class angiomatoid fibrous histiocytoma
REFERENCE_SAMPLE 362	28.7643	19.7643	26.157	17.157	23.3719	14.3719	9	methylation class angiomatoid fibrous histiocytoma
REFERENCE_SAMPLE 363	22.5316	10.5316	31.9601	19.9601	20.1877	8.18772	12	methylation class angiomatoid fibrous histiocytoma
REFERENCE_SAMPLE 364	23.7139	12.7139	24.2656	13.2656	28.2604	17.2604	11	methylation class angiomatoid fibrous histiocytoma
REFERENCE_SAMPLE 365	47.3828	18.3828	35.4214	6.42138	26.103	-2.89697	29	methylation class lipoma
REFERENCE_SAMPLE 366	75.3825	66.3825	40.8431	31.8431	64.9097	55.9097	9	methylation class osteosarcoma (high grade)
REFERENCE_SAMPLE 367	69.1543	60.1543	47.0614	38.0614	47.032	38.032	9	methylation class osteosarcoma (high grade)
REFERENCE_SAMPLE 368	34.0652	15.0652	35.183	16.183	23.771	4.77104	19	methylation class osteosarcoma (high grade)
REFERENCE_SAMPLE 369	52.2709	38.2709	21.6648	7.66481	64.1289	50.1289	14	methylation class osteosarcoma (high grade)
REFERENCE_SAMPLE 37	28.243	12.243	16.5988	0.598761	23.9189	7.91886	16	methylation class small blue round cell tumour with CIC alteration
REFERENCE_SAMPLE 370	8.64511	-0.354885	21.3631	12.3631	-14.362	-23.362	9	methylation class osteosarcoma (high grade)
REFERENCE_SAMPLE 371	25.4754	18.4754	18.6294	11.6294	33.6168	26.6168	7	methylation class osteosarcoma (high grade)
REFERENCE_SAMPLE 372	34.9431	21.9431	35.7157	22.7157	8.28754	-4.71246	13	methylation class osteosarcoma (high grade)
REFERENCE_SAMPLE 373	37.6218	22.6218	66.23	51.23	16.34	1.33998	15	methylation class osteosarcoma (high grade)
REFERENCE_SAMPLE 374	17.2633	2.26327	23.7539	8.75394	21.6998	6.69984	15	methylation class osteosarcoma (high grade)
REFERENCE_SAMPLE 375	22.7096	7.70965	31.1863	16.1863	31.6369	16.6369	15	methylation class osteosarcoma (high grade)
REFERENCE_SAMPLE 376	25.7831	20.7831	39.601	34.601	12.1958	7.19579	5	methylation class osteosarcoma (high grade)
REFERENCE_SAMPLE 377	45.6059	-2.39413	34.7628	-13.2372	72.8813	24.8813	48	methylation class osteosarcoma (high grade)
REFERENCE_SAMPLE 378	21.1079	9.10789	42.3495	30.3495	33.3966	21.3966	12	methylation class osteosarcoma (high grade)
REFERENCE_SAMPLE 379	47.1512	32.1512	25.3199	10.3199	9.31952	-5.68048	15	methylation class osteosarcoma (high grade)
REFERENCE_SAMPLE 38	19.5122	6.51216	-2.37814	-15.3781	13.3957	0.395738	13	methylation class rhabdomyosarcoma (alveolar)
REFERENCE_SAMPLE 380	27.2544	23.2544	-1.99793	-5.99793	3.84286	-0.157136	4	methylation class rhabdomyosarcoma (embryonal)
REFERENCE_SAMPLE 381	32.5386	31.5386	19.0141	18.0141	12.3254	11.3254	1	methylation class malignant rhabdoid tumour
REFERENCE_SAMPLE 382	24.7309	16.7309	16.7901	8.79008	26.3491	18.3491	8	methylation class Ewing´s sarcoma
REFERENCE_SAMPLE 383	22.4903	6.49033	16.387	0.387049	53.4772	37.4772	16	methylation class Ewing´s sarcoma
REFERENCE_SAMPLE 384	27.6838	25.6838	-11.5606	-13.5606	-1.3887	-3.3887	2	methylation class rhabdomyosarcoma (embryonal)
REFERENCE_SAMPLE 385	52.9	30.9	6.51089	-15.4891	16.8018	-5.19818	22	methylation class rhabdomyosarcoma (alveolar)
REFERENCE_SAMPLE 386	36.1087	21.1087	21.8113	6.81132	36.7778	21.7778	15	methylation class fibrous dysplasia
REFERENCE_SAMPLE 387	50.3888	-0.611198	49.8304	-1.16962	37.6046	-13.3954	51	methylation class chordoma
REFERENCE_SAMPLE 388	58.4138	30.4138	33.6488	5.64877	37.8987	9.89869	28	methylation class myositis proliferans
REFERENCE_SAMPLE 389	38.1607	21.1607	36.1631	19.1631	38.4474	21.4474	17	methylation class myositis ossificans
REFERENCE_SAMPLE 39	21.8337	21.8337	5.66951	5.66951	17.7889	17.7889	0	methylation class infantile fibrosarcoma
REFERENCE_SAMPLE 390	64.2363	-14.7637	34.7094	-44.2906	52.7157	-26.2843	79	methylation class myositis proliferans
REFERENCE_SAMPLE 391	67.7845	4.78447	56.027	-6.97302	83.4561	20.4561	63	methylation class leiomyosarcoma
REFERENCE_SAMPLE 392	66.1551	2.15505	41.5449	-22.4551	51.5118	-12.4882	64	methylation class myositis proliferans
REFERENCE_SAMPLE 393	72.6711	-2.32889	44.4336	-30.5664	58.7442	-16.2558	75	methylation class myositis proliferans
REFERENCE_SAMPLE 394	71.7845	3.78451	33.7333	-34.2667	39.2436	-28.7564	68	methylation class myositis proliferans
REFERENCE_SAMPLE 395	62.5243	10.5243	29.4984	-22.5016	41.5716	-10.4284	52	methylation class myositis proliferans
REFERENCE_SAMPLE 396	59.7739	16.7739	30.7839	-12.2161	38.0146	-4.98538	43	methylation class myositis proliferans
REFERENCE_SAMPLE 397	49.4423	-0.557675	24.6933	-25.3067	10.8357	-39.1643	50	methylation class leiomyosarcoma
REFERENCE_SAMPLE 398	62.3359	-11.6641	26.5112	-47.4888	27.2449	-46.7551	74	methylation class ossifying fibromyxoid tumour
REFERENCE_SAMPLE 399	37.3894	25.3894	30.7809	18.7809	39.3012	27.3012	12	methylation class osteosarcoma (high grade)
REFERENCE_SAMPLE 40	17.719	-47.281	32.7545	-32.2455	10.5838	-54.4162	65	methylation class angiosarcoma
REFERENCE_SAMPLE 400	67.9377	48.9377	66.5507	47.5507	82.0725	63.0725	19	methylation class epithelioid sarcoma
REFERENCE_SAMPLE 401	61.2038	24.2038	63.8514	26.8514	63.9131	26.9131	37	methylation class epithelioid sarcoma
REFERENCE_SAMPLE 402	68.8462	27.8462	85.6905	44.6905	97.7757	56.7757	41	methylation class epithelioid sarcoma
REFERENCE_SAMPLE 403	57.9752	-14.0248	18.2935	-53.7065	2.6106	-69.3894	72	methylation class ossifying fibromyxoid tumour
REFERENCE_SAMPLE 404	58.3491	7.34908	30.3077	-20.6923	4.90153	-46.0985	51	methylation class ossifying fibromyxoid tumour
REFERENCE_SAMPLE 405	51.7658	6.76581	28.6174	-16.3826	17.1934	-27.8066	45	methylation class ossifying fibromyxoid tumour
REFERENCE_SAMPLE 406	53.1017	-18.8983	37.769	-34.231	50.8716	-21.1284	72	methylation class ossifying fibromyxoid tumour
REFERENCE_SAMPLE 407	57.9551	13.9551	26.1618	-17.8382	19.5042	-24.4958	44	methylation class ossifying fibromyxoid tumour
REFERENCE_SAMPLE 408	47.3635	1.3635	34.6126	-11.3874	-16.9918	-62.9918	46	methylation class ossifying fibromyxoid tumour
REFERENCE_SAMPLE 409	60.0497	5.04972	65.854	10.854	34.2027	-20.7973	55	methylation class ossifying fibromyxoid tumour
REFERENCE_SAMPLE 41	18.1456	0.14561	15.9269	-2.07314	18.8636	0.863611	18	methylation class desmoplastic small round cell tumour
REFERENCE_SAMPLE 410	72.7775	-4.22248	39.6676	-37.3324	70.4921	-6.50792	77	methylation class ossifying fibromyxoid tumour
REFERENCE_SAMPLE 411	43.6903	1.69032	24.2753	-17.7247	29.5123	-12.4877	42	methylation class ossifying fibromyxoid tumour
REFERENCE_SAMPLE 412	36.3243	-6.67567	24.2708	-18.7292	14.243	-28.757	43	methylation class ossifying fibromyxoid tumour
REFERENCE_SAMPLE 413	45.539	-4.46105	28.593	-21.407	33.8661	-16.1339	50	methylation class ossifying fibromyxoid tumour
REFERENCE_SAMPLE 414	60.7657	19.7657	23.7764	-17.2236	32.5542	-8.44584	41	methylation class ossifying fibromyxoid tumour
REFERENCE_SAMPLE 415	77.6712	3.67118	70.8596	-3.14036	87.9824	13.9824	74	methylation class undifferentiated sarcoma
REFERENCE_SAMPLE 416	70.4181	9.41808	33.7252	-27.2748	59.8774	-1.12259	61	methylation class fibrous dysplasia
REFERENCE_SAMPLE 417	7.87039	-29.1296	16.2018	-20.7982	-4.41494	-41.4149	37	methylation class chondrosarcoma (IDH group A)
REFERENCE_SAMPLE 418	67.3294	0.329351	75.4227	8.42269	63.6728	-3.32723	67	methylation class chordoma
REFERENCE_SAMPLE 419	80.3708	-1.62919	52.2609	-29.7391	55.3819	-26.6181	82	methylation class chondrosarcoma (group B)
REFERENCE_SAMPLE 42	50.1789	31.1789	10.0921	-8.90789	42.2111	23.2111	19	methylation class rhabdomyosarcoma (alveolar)
REFERENCE_SAMPLE 420	54.584	3.58403	21.1911	-29.8089	45.6036	-5.39639	51	methylation class chondrosarcoma (mesenchymal)
REFERENCE_SAMPLE 421	84.1272	8.12721	78.6791	2.67914	53.352	-22.648	76	methylation class chondrosarcoma (group A)
REFERENCE_SAMPLE 422	93.5449	26.5449	61.6002	-5.39981	62.4016	-4.59837	67	methylation class extraskeletal myxoid chondrosarcoma
REFERENCE_SAMPLE 423	74.6947	20.6947	43.1644	-10.8356	97.666	43.666	54	methylation class chondrosarcoma (group B)
REFERENCE_SAMPLE 424	75.2298	13.2298	53.9411	-8.05894	81.1151	19.1151	62	methylation class chondrosarcoma (group B)
REFERENCE_SAMPLE 425	38.8896	19.8896	16.7529	-2.24712	28.6409	9.64095	19	methylation class desmoplastic small round cell tumour
REFERENCE_SAMPLE 426	54.2562	8.25616	12.2086	-33.7914	33.8633	-12.1367	46	methylation class desmoplastic small round cell tumour
REFERENCE_SAMPLE 427	33.6721	15.6721	17.7134	-0.286632	9.70251	-8.29749	18	methylation class desmoplastic small round cell tumour
REFERENCE_SAMPLE 428	26.5096	24.5096	-16.3324	-18.3324	27.1039	25.1039	2	methylation class rhabdomyosarcoma (alveolar)
REFERENCE_SAMPLE 429	20.3079	5.3079	13.0741	-1.92585	3.23216	-11.7678	15	methylation class rhabdomyosarcoma (alveolar)
REFERENCE_SAMPLE 43	20.8465	8.84646	13.946	1.94603	37.0301	25.0301	12	methylation class sarcoma (RMS-like)
REFERENCE_SAMPLE 430	75.8212	7.82118	67.577	-0.423045	112.795	44.7948	68	methylation class epithelioid sarcoma
REFERENCE_SAMPLE 431	88.624	39.624	87.2692	38.2692	105.833	56.8329	49	methylation class epithelioid sarcoma
REFERENCE_SAMPLE 432	87.5116	61.5116	64.9687	38.9687	96.095	70.095	26	methylation class epithelioid sarcoma
REFERENCE_SAMPLE 433	89.3735	68.3735	80.5222	59.5222	125.751	104.751	21	methylation class epithelioid sarcoma
REFERENCE_SAMPLE 434	68.0047	35.0047	50.2485	17.2485	70.6556	37.6556	33	methylation class epithelioid sarcoma
REFERENCE_SAMPLE 435	60.6593	23.6593	67.1852	30.1852	112.613	75.6129	37	methylation class epithelioid sarcoma
REFERENCE_SAMPLE 436	50.6354	10.6354	29.8934	-10.1066	47.4696	7.46962	40	methylation class fibrous dysplasia
REFERENCE_SAMPLE 437	55.2711	15.2711	38.9642	-1.03579	50.8742	10.8742	40	methylation class fibrous dysplasia
REFERENCE_SAMPLE 438	59.5299	3.52988	30.4492	-25.5508	60.1013	4.10129	56	methylation class fibrous dysplasia
REFERENCE_SAMPLE 439	58.1748	26.1748	61.1647	29.1647	46.5473	14.5473	32	methylation class alveolar soft part sarcoma
REFERENCE_SAMPLE 44	11.7632	11.7632	14.4637	14.4637	21.5931	21.5931	0	methylation class malignant rhabdoid tumour
REFERENCE_SAMPLE 440	35.4428	18.4428	23.0982	6.09816	25.683	8.68299	17	methylation class chondrosarcoma (mesenchymal)
REFERENCE_SAMPLE 441	42.6211	30.6211	-2.55168	-14.5517	45.8225	33.8225	12	methylation class rhabdomyosarcoma (embryonal)
REFERENCE_SAMPLE 442	66.2382	63.2382	1.4567	-1.5433	53.9905	50.9905	3	methylation class rhabdomyosarcoma (embryonal)
REFERENCE_SAMPLE 443	26.3388	3.33876	29.0062	6.00624	32.1808	9.18078	23	methylation class desmoplastic small round cell tumour
REFERENCE_SAMPLE 445	26.092	23.092	-0.427304	-3.4273	18.5121	15.5121	3	methylation class rhabdomyosarcoma (embryonal)
REFERENCE_SAMPLE 447	69.5691	-6.43088	40.5256	-35.4744	44.3287	-31.6713	76	methylation class solitary fibrous tumour
REFERENCE_SAMPLE 448	39.8878	-10.1122	10.1673	-39.8327	31.5339	-18.4661	50	methylation class sarcoma (MPNST-like)
REFERENCE_SAMPLE 449	24.4568	-46.5432	22.0489	-48.9511	46.4826	-24.5174	71	methylation class angiosarcoma
REFERENCE_SAMPLE 45	40.8764	21.8764	2.54296	-16.457	36.3784	17.3784	19	methylation class rhabdomyosarcoma (alveolar)
REFERENCE_SAMPLE 450	65.5798	3.57981	57.638	-4.36202	35.8362	-26.1638	62	methylation class gastrointestinal stromal tumour
REFERENCE_SAMPLE 451	64.2095	30.2095	44.5555	10.5555	35.7099	1.70988	34	methylation class alveolar soft part sarcoma
REFERENCE_SAMPLE 452	70.3164	14.3164	60.6039	4.60392	33.1908	-22.8092	56	methylation class gastrointestinal stromal tumour
REFERENCE_SAMPLE 453	115.201	28.201	115.083	28.0832	142.943	55.9432	87	methylation class leiomyosarcoma
REFERENCE_SAMPLE 454	49.3926	9.39263	78.0274	38.0274	33.6492	-6.35076	40	methylation class leiomyosarcoma
REFERENCE_SAMPLE 455	65.5366	0.536618	64.2528	-0.747189	72.5111	7.51111	65	methylation class undifferentiated sarcoma
REFERENCE_SAMPLE 456	59.7186	14.7186	33.9865	-11.0135	47.9361	2.93605	45	methylation class fibrous dysplasia
REFERENCE_SAMPLE 46	33.6886	21.6886	39.8041	27.8041	28.19	16.19	12	methylation class schwannoma
REFERENCE_SAMPLE 463	11.3289	-11.6711	27.6573	4.65729	6.58565	-16.4143	23	methylation class Ewing´s sarcoma
REFERENCE_SAMPLE 464	23.3427	4.34274	22.598	3.59799	28.6365	9.63655	19	methylation class Ewing´s sarcoma
REFERENCE_SAMPLE 465	25.8633	8.86332	25.7197	8.71967	31.7922	14.7922	17	methylation class chordoma (dedifferentiated)
REFERENCE_SAMPLE 466	45.5849	25.5849	8.1342	-11.8658	21.4689	1.46888	20	methylation class rhabdomyosarcoma (embryonal)
REFERENCE_SAMPLE 467	63.7391	5.73911	43.7463	-14.2537	48.0456	-9.95441	58	methylation class lipoma
REFERENCE_SAMPLE 468	68.722	17.722	52.581	1.58099	48.6866	-2.31339	51	methylation class lipoma
REFERENCE_SAMPLE 469	55.7538	25.7538	36.8091	6.80914	41.3586	11.3586	30	methylation class lipoma
REFERENCE_SAMPLE 47	61.6905	39.6905	7.63782	-14.3622	53.9514	31.9514	22	methylation class rhabdomyosarcoma (alveolar)
REFERENCE_SAMPLE 470	61.8946	-5.10536	47.3872	-19.6128	48.3191	-18.6809	67	methylation class lipoma
REFERENCE_SAMPLE 471	75.6896	-3.31041	58.3122	-20.6878	58.4003	-20.5997	79	methylation class lipoma
REFERENCE_SAMPLE 472	61.9596	-8.0404	53.9434	-16.0566	51.9769	-18.0231	70	methylation class lipoma
REFERENCE_SAMPLE 473	54.063	-10.937	35.0861	-29.9139	41.5713	-23.4287	65	methylation class gastrointestinal stromal tumour
REFERENCE_SAMPLE 474	70.577	12.577	69.0678	11.0678	38.2233	-19.7767	58	methylation class gastrointestinal stromal tumour
REFERENCE_SAMPLE 475	61.7971	-11.2029	66.3056	-6.69436	61.147	-11.853	73	methylation class gastrointestinal stromal tumour
REFERENCE_SAMPLE 476	67.5844	-3.41558	49.8886	-21.1114	31.7403	-39.2597	71	methylation class gastrointestinal stromal tumour
REFERENCE_SAMPLE 477	45.5315	15.5315	49.5126	19.5126	21.126	-8.87403	30	methylation class gastrointestinal stromal tumour
REFERENCE_SAMPLE 478	54.4113	-25.5887	41.1987	-38.8013	49.2695	-30.7305	80	methylation class gastrointestinal stromal tumour
REFERENCE_SAMPLE 479	52.0836	32.0836	56.5454	36.5454	60.1045	40.1045	20	methylation class small blue round cell tumour with BCOR alteration
REFERENCE_SAMPLE 48	31.5381	14.5381	28.8519	11.8519	2.55813	-14.4419	17	methylation class desmoplastic small round cell tumour
REFERENCE_SAMPLE 480	23.9748	19.9748	5.32702	1.32702	12.0877	8.0877	4	methylation class malignant rhabdoid tumour
REFERENCE_SAMPLE 481	31.3265	17.3265	47.8077	33.8077	41.015	27.015	14	methylation class small blue round cell tumour with BCOR alteration
REFERENCE_SAMPLE 482	7.64185	4.64185	38.0741	35.0741	30.0909	27.0909	3	methylation class small blue round cell tumour with BCOR alteration
REFERENCE_SAMPLE 483	45.1981	11.1981	0.0983004	-33.9017	-1.33403	-35.334	34	methylation class synovial sarcoma
REFERENCE_SAMPLE 484	34.9732	23.9732	43.4546	32.4546	98.2201	87.2201	11	methylation class osteosarcoma (high grade)
REFERENCE_SAMPLE 485	38.2481	17.2481	23.6202	2.62024	32.576	11.576	21	methylation class osteosarcoma (high grade)
REFERENCE_SAMPLE 486	19.279	6.27901	32.1685	19.1685	44.4692	31.4692	13	methylation class osteosarcoma (high grade)
REFERENCE_SAMPLE 487	31.2084	18.2084	33.2966	20.2966	13.9403	0.940323	13	methylation class osteosarcoma (high grade)
REFERENCE_SAMPLE 488	22.0903	13.0903	25.417	16.417	9.83862	0.838621	9	methylation class osteosarcoma (high grade)
REFERENCE_SAMPLE 489	52.6614	-38.3386	43.8279	-47.1721	35.95	-55.05	91	methylation class angiosarcoma
REFERENCE_SAMPLE 49	9.99924	0.99924	3.01126	-5.98874	-0.545346	-9.54535	9	methylation class sarcoma (RMS-like)
REFERENCE_SAMPLE 490	9.03905	-10.9609	-10.1274	-30.1274	-0.372514	-20.3725	20	methylation class rhabdomyosarcoma (alveolar)
REFERENCE_SAMPLE 491	4.14116	-12.8588	8.55431	-8.44569	-3.60251	-20.6025	17	methylation class rhabdomyosarcoma (embryonal)
REFERENCE_SAMPLE 492	71.5023	55.5023	32.9844	16.9844	36.2356	20.2356	16	methylation class rhabdomyosarcoma (embryonal)
REFERENCE_SAMPLE 493	39.4237	21.4237	15.2541	-2.74594	17.0311	-0.968942	18	methylation class rhabdomyosarcoma (embryonal)
REFERENCE_SAMPLE 494	23.3585	-6.64151	30.7758	0.775797	47.2452	17.2452	30	methylation class rhabdomyosarcoma (embryonal)
REFERENCE_SAMPLE 495	33.6333	15.6333	-6.36603	-24.366	40.3868	22.3868	18	methylation class rhabdomyosarcoma (embryonal)
REFERENCE_SAMPLE 496	25.5483	5.54832	23.9598	3.95975	4.0533	-15.9467	20	methylation class rhabdomyosarcoma (embryonal)
REFERENCE_SAMPLE 497	30.9697	9.96973	20.1069	-0.893102	28.8183	7.81832	21	methylation class rhabdomyosarcoma (embryonal)
REFERENCE_SAMPLE 498	20.288	7.28804	13.6039	0.603877	32.7828	19.7828	13	methylation class rhabdomyosarcoma (embryonal)
REFERENCE_SAMPLE 499	49.005	23.005	17.8373	-8.16271	37.2616	11.2616	26	methylation class dermatofibrosarcoma protuberans
REFERENCE_SAMPLE 50	45.33	22.33	39.0602	16.0602	48.6502	25.6502	23	methylation class Ewing´s sarcoma
REFERENCE_SAMPLE 500	53.4521	6.45207	11.2547	-35.7453	43.7774	-3.22256	47	methylation class dermatofibrosarcoma protuberans
REFERENCE_SAMPLE 501	41.772	21.772	15.5741	-4.42587	31.711	11.711	20	methylation class dermatofibrosarcoma protuberans
REFERENCE_SAMPLE 502	54.9304	18.9304	27.7963	-8.20371	36.3501	0.350101	36	methylation class dermatofibrosarcoma protuberans
REFERENCE_SAMPLE 503	46.1824	24.1824	20.0476	-1.95242	41.981	19.981	22	methylation class dermatofibrosarcoma protuberans
REFERENCE_SAMPLE 504	40.7633	15.7633	20.1613	-4.8387	42.5044	17.5044	25	methylation class dermatofibrosarcoma protuberans
REFERENCE_SAMPLE 505	38.0195	-0.980536	7.36714	-31.6329	32.7987	-6.20127	39	methylation class dermatofibrosarcoma protuberans
REFERENCE_SAMPLE 506	61.6905	19.6905	22.3195	-19.6805	63.45	21.45	42	methylation class dermatofibrosarcoma protuberans
REFERENCE_SAMPLE 507	82.2136	36.2136	28.2967	-17.7033	42.8124	-3.1876	46	methylation class dermatofibrosarcoma protuberans
REFERENCE_SAMPLE 508	50.1751	-3.82486	24.8239	-29.1761	31.5127	-22.4873	54	methylation class dermatofibrosarcoma protuberans
REFERENCE_SAMPLE 509	48.0524	-4.94762	20.9822	-32.0178	29.313	-23.687	53	methylation class dermatofibrosarcoma protuberans
REFERENCE_SAMPLE 51	29.5294	1.52943	35.9127	7.91273	39.1164	11.1164	28	methylation class chordoma
REFERENCE_SAMPLE 510	62.1483	15.1483	29.3706	-17.6294	39.822	-7.17798	47	methylation class dermatofibrosarcoma protuberans
REFERENCE_SAMPLE 511	58.911	6.91098	19.8232	-32.1768	39.0268	-12.9732	52	methylation class dermatofibrosarcoma protuberans
REFERENCE_SAMPLE 512	52.8391	6.83914	24.9615	-21.0385	45.8457	-0.15434	46	methylation class dermatofibrosarcoma protuberans
REFERENCE_SAMPLE 513	63.4604	-2.53964	14.5587	-51.4413	52.9096	-13.0904	66	methylation class dermatofibrosarcoma protuberans
REFERENCE_SAMPLE 514	69.5307	-2.46934	32.2204	-39.7796	55.3109	-16.6891	72	methylation class dermatofibrosarcoma protuberans
REFERENCE_SAMPLE 515	50.1986	17.1986	16.1471	-16.8529	29.7732	-3.22677	33	methylation class dermatofibrosarcoma protuberans
REFERENCE_SAMPLE 516	60.1191	2.11912	23.6275	-34.3725	33.0303	-24.9697	58	methylation class dermatofibrosarcoma protuberans
REFERENCE_SAMPLE 517	49.9127	22.9127	11.5271	-15.4729	30.1351	3.13509	27	methylation class dermatofibrosarcoma protuberans
REFERENCE_SAMPLE 518	61.9619	7.96192	21.3265	-32.6735	50.3688	-3.63117	54	methylation class dermatofibrosarcoma protuberans
REFERENCE_SAMPLE 519	52.3636	19.3636	20.5535	-12.4465	29.3089	-3.69106	33	methylation class dermatofibrosarcoma protuberans
REFERENCE_SAMPLE 52	64.9314	0.931426	67.344	3.34399	81.8186	17.8186	64	methylation class chordoma
REFERENCE_SAMPLE 520	56.0059	9.00595	18.348	-28.652	41.8103	-5.18972	47	methylation class dermatofibrosarcoma protuberans
REFERENCE_SAMPLE 521	50.6447	21.6447	17.821	-11.179	33.0782	4.07818	29	methylation class dermatofibrosarcoma protuberans
REFERENCE_SAMPLE 522	45.2319	-13.7681	19.7228	-39.2772	26.9162	-32.0838	59	methylation class dermatofibrosarcoma protuberans
REFERENCE_SAMPLE 523	55.0565	16.0565	56.7791	17.7791	56.3881	17.3881	39	methylation class small blue round cell tumour with CIC alteration
REFERENCE_SAMPLE 524	49.3671	19.3671	33.6441	3.64413	20.628	-9.37203	30	methylation class small blue round cell tumour with CIC alteration
REFERENCE_SAMPLE 525	61.2393	12.2393	50.4994	1.49941	52.034	3.034	49	methylation class small blue round cell tumour with CIC alteration
REFERENCE_SAMPLE 526	46.4033	1.40335	15.2044	-29.7956	45.5298	0.529795	45	methylation class small blue round cell tumour with CIC alteration
REFERENCE_SAMPLE 527	34.0355	31.0355	-8.80611	-11.8061	27.9464	24.9464	3	methylation class rhabdomyosarcoma (embryonal)
REFERENCE_SAMPLE 528	40.6969	15.6969	22.4662	-2.5338	73.3177	48.3177	25	methylation class desmoplastic small round cell tumour
REFERENCE_SAMPLE 529	62.7306	3.73057	52.8536	-6.14645	67.1021	8.10209	59	methylation class chordoma
REFERENCE_SAMPLE 53	48.4851	14.4851	44.7493	10.7493	39.9156	5.9156	34	methylation class chordoma
REFERENCE_SAMPLE 530	34.0713	13.0713	37.7515	16.7515	39.6492	18.6492	21	methylation class chordoma
REFERENCE_SAMPLE 531	29.044	7.04405	51.8289	29.8289	50.2352	28.2352	22	methylation class giant cell tumour of bone
REFERENCE_SAMPLE 532	83.1718	25.1718	58.054	0.054044	109.671	51.6715	58	methylation class chordoma
REFERENCE_SAMPLE 533	50.7252	-18.2748	55.9312	-13.0688	44.9946	-24.0054	69	methylation class chordoma
REFERENCE_SAMPLE 534	62.7246	10.7246	69.3983	17.3983	68.572	16.572	52	methylation class chordoma
REFERENCE_SAMPLE 535	35.4143	11.4143	40.7306	16.7306	37.8636	13.8636	24	methylation class chordoma
REFERENCE_SAMPLE 536	77.525	4.52503	63.4772	-9.52279	28.4638	-44.5362	73	methylation class chordoma
REFERENCE_SAMPLE 537	42.0248	19.0248	33.7182	10.7182	47.3075	24.3075	23	methylation class chordoma
REFERENCE_SAMPLE 538	61.8308	14.8308	70.8199	23.8199	90.6898	43.6898	47	methylation class chordoma
REFERENCE_SAMPLE 539	74.8946	9.8946	57.6432	-7.3568	99.0816	34.0816	65	methylation class chordoma
REFERENCE_SAMPLE 54	47.842	-9.15797	30.9083	-26.0917	-27.4363	-84.4363	57	methylation class chondrosarcoma (IDH group A)
REFERENCE_SAMPLE 540	51.0868	-15.9132	60.8979	-6.10211	89.7661	22.7661	67	methylation class chordoma
REFERENCE_SAMPLE 541	45.337	-6.66303	51.7586	-0.241368	54.844	2.84398	52	methylation class chordoma
REFERENCE_SAMPLE 542	26.9492	-35.0508	22.6993	-39.3007	-15.3323	-77.3323	62	methylation class chondrosarcoma (IDH group A)
REFERENCE_SAMPLE 543	38.3889	12.3889	45.5545	19.5545	33.0282	7.02815	26	methylation class chordoma
REFERENCE_SAMPLE 544	62.3634	4.3634	59.1064	1.10644	48.2356	-9.76443	58	methylation class chordoma
REFERENCE_SAMPLE 545	62.408	-11.592	50.269	-23.731	63.802	-10.198	74	methylation class chordoma
REFERENCE_SAMPLE 546	70.7577	1.7577	67.396	-1.60402	64.5026	-4.49741	69	methylation class chordoma
REFERENCE_SAMPLE 547	15.0743	-39.9257	49.9124	-5.0876	-9.38051	-64.3805	55	methylation class chondrosarcoma (IDH group A)
REFERENCE_SAMPLE 548	53.2288	-6.77123	49.2693	-10.7307	51.066	-8.93402	60	methylation class chordoma
REFERENCE_SAMPLE 549	39.1016	5.10157	35.5753	1.57534	3.17011	-30.8299	34	methylation class chondrosarcoma (IDH group A)
REFERENCE_SAMPLE 55	48.2139	-12.7861	54.8448	-6.15518	42.0122	-18.9878	61	methylation class chordoma
REFERENCE_SAMPLE 550	49.3838	-16.6162	48.3716	-17.6284	36.0853	-29.9147	66	methylation class chordoma
REFERENCE_SAMPLE 551	59.8956	32.8956	42.2165	15.2165	40.7351	13.7351	27	methylation class chordoma
REFERENCE_SAMPLE 552	16.4709	-6.52905	5.42479	-17.5752	20.0366	-2.96338	23	methylation class malignant peripheral nerve sheath tumour
REFERENCE_SAMPLE 553	48.7482	37.7482	61.6211	50.6211	43.4237	32.4237	11	methylation class Ewing´s sarcoma
REFERENCE_SAMPLE 554	35.6155	9.61551	66.7628	40.7628	71.7281	45.7281	26	methylation class giant cell tumour of bone
REFERENCE_SAMPLE 556	27.7108	-0.289189	37.5847	9.58466	32.8671	4.86708	28	methylation class Ewing´s sarcoma
REFERENCE_SAMPLE 557	35.3002	11.3002	23.1706	-0.829442	49.6347	25.6347	24	methylation class Ewing´s sarcoma
REFERENCE_SAMPLE 558	35.6656	6.6656	8.3241	-20.6759	53.487	24.487	29	methylation class Ewing´s sarcoma
REFERENCE_SAMPLE 559	24.2528	-16.7472	3.97623	-37.0238	29.0391	-11.9609	41	methylation class small blue round cell tumour with CIC alteration
REFERENCE_SAMPLE 56	52.6767	11.6767	41.0892	0.0892217	23.4121	-17.5879	41	methylation class chordoma
REFERENCE_SAMPLE 560	19.6538	-5.34622	25.6396	0.639606	21.7645	-3.23546	25	methylation class small blue round cell tumour with CIC alteration
REFERENCE_SAMPLE 561	34.6482	-24.3518	74.2824	15.2824	77.5899	18.5899	59	methylation class giant cell tumour of bone
REFERENCE_SAMPLE 562	41.4247	7.4247	65.3028	31.3028	77.1163	43.1163	34	methylation class giant cell tumour of bone
REFERENCE_SAMPLE 563	25.8624	16.8624	-10.6425	-19.6425	20.5027	11.5027	9	methylation class malignant peripheral nerve sheath tumour
REFERENCE_SAMPLE 564	26.1604	-9.83957	32.3055	-3.69446	54.566	18.566	36	methylation class desmoplastic small round cell tumour
REFERENCE_SAMPLE 565	23.125	-21.875	27.0913	-17.9087	-1.3753	-46.3753	45	methylation class chondrosarcoma (IDH group A)
REFERENCE_SAMPLE 566	19.3759	-7.62408	47.1278	20.1278	68.3236	41.3236	27	methylation class giant cell tumour of bone
REFERENCE_SAMPLE 567	53.3381	21.3381	60.4556	28.4556	99.0953	67.0953	32	methylation class giant cell tumour of bone
REFERENCE_SAMPLE 568	64.7343	-10.2657	69.3502	-5.64977	127.569	52.5692	75	methylation class giant cell tumour of bone
REFERENCE_SAMPLE 569	10.1979	-65.8021	14.7635	-61.2365	18.3762	-57.6238	76	methylation class sarcoma (RMS-like)
REFERENCE_SAMPLE 57	93.6614	28.6614	75.8767	10.8767	71.9389	6.93893	65	methylation class chordoma
REFERENCE_SAMPLE 570	48.8494	19.8494	57.3045	28.3045	120.017	91.0172	29	methylation class giant cell tumour of bone
REFERENCE_SAMPLE 571	65.8691	22.8691	36.676	-6.32396	54.6417	11.6417	43	methylation class fibrous dysplasia
REFERENCE_SAMPLE 572	49.5894	23.5894	15.3605	-10.6395	64.9157	38.9157	26	methylation class fibrous dysplasia
REFERENCE_SAMPLE 573	39.5193	22.5193	17.3537	0.353737	37.6403	20.6403	17	methylation class fibrous dysplasia
REFERENCE_SAMPLE 574	50.2347	21.2347	18.7674	-10.2326	64.3332	35.3332	29	methylation class fibrous dysplasia
REFERENCE_SAMPLE 575	34.8975	13.8975	33.173	12.173	29.2661	8.26609	21	methylation class alveolar soft part sarcoma
REFERENCE_SAMPLE 576	19.0423	3.0423	30.3736	14.3736	4.07263	-11.9274	16	methylation class osteosarcoma (high grade)
REFERENCE_SAMPLE 577	48.4465	20.4465	29.1298	1.12981	69.171	41.171	28	methylation class osteoblastoma
REFERENCE_SAMPLE 578	11.1943	-7.80572	34.6438	15.6438	15.0047	-3.99528	19	methylation class osteosarcoma (high grade)
REFERENCE_SAMPLE 579	40.9645	13.9645	67.7839	40.7839	62.2932	35.2932	27	methylation class giant cell tumour of bone
REFERENCE_SAMPLE 58	47.0964	-28.9036	53.3844	-22.6156	50.6881	-25.3119	76	methylation class chordoma
REFERENCE_SAMPLE 580	14.8179	10.8179	30.5506	26.5506	4.28781	0.28781	4	methylation class Ewing´s sarcoma
REFERENCE_SAMPLE 581	62.4711	-13.5289	83.3768	7.37682	109.998	33.9983	76	methylation class undifferentiated sarcoma
REFERENCE_SAMPLE 582	45.5885	-27.4115	53.7904	-19.2096	77.6019	4.60195	73	methylation class undifferentiated sarcoma
REFERENCE_SAMPLE 583	67.2031	29.2031	38.081	0.0810368	96.764	58.764	38	methylation class undifferentiated sarcoma
REFERENCE_SAMPLE 584	21.5451	0.545133	2.18576	-18.8142	-6.52696	-27.527	21	methylation class rhabdomyosarcoma (alveolar)
REFERENCE_SAMPLE 585	40.1602	27.1602	19.7449	6.74488	39.0167	26.0167	13	methylation class rhabdomyosarcoma (embryonal)
REFERENCE_SAMPLE 586	13.3723	12.3723	20.8656	19.8656	19.4865	18.4865	1	methylation class chordoma (dedifferentiated)
REFERENCE_SAMPLE 587	16.0639	9.06385	26.0598	19.0598	21.7132	14.7132	7	methylation class chordoma (dedifferentiated)
REFERENCE_SAMPLE 588	45.0954	34.0954	28.0821	17.0821	56.9673	45.9673	11	methylation class chordoma (dedifferentiated)
REFERENCE_SAMPLE 589	40.0794	28.0794	-14.6134	-26.6134	19.2629	7.2629	12	methylation class rhabdomyosarcoma (embryonal)
REFERENCE_SAMPLE 59	59.6041	-13.3959	46.7502	-26.2498	52.6966	-20.3034	73	methylation class chordoma
REFERENCE_SAMPLE 590	16.4547	-26.5453	25.8025	-17.1975	20.8833	-22.1167	43	methylation class desmoid-type fibromatosis
REFERENCE_SAMPLE 591	18.231	-27.769	19.433	-26.567	32.5868	-13.4132	46	methylation class desmoid-type fibromatosis
REFERENCE_SAMPLE 592	33.0134	-17.9866	18.2952	-32.7048	32.4637	-18.5363	51	methylation class desmoid-type fibromatosis
REFERENCE_SAMPLE 593	29.3886	-21.6114	23.057	-27.943	36.7695	-14.2305	51	methylation class desmoid-type fibromatosis
REFERENCE_SAMPLE 594	32.3722	21.3722	-10.7617	-21.7617	29.1625	18.1625	11	methylation class rhabdomyosarcoma (alveolar)
REFERENCE_SAMPLE 595	39.84	25.84	32.609	18.609	27.926	13.926	14	methylation class desmoplastic small round cell tumour
REFERENCE_SAMPLE 596	2.72532	2.72532	12.5569	12.5569	4.51356	4.51356	0	methylation class small blue round cell tumour with BCOR alteration
REFERENCE_SAMPLE 597	33.6102	-32.3898	26.7298	-39.2702	1.91779	-64.0822	66	methylation class myxoid liposarcoma
REFERENCE_SAMPLE 598	58.5161	31.5161	85.4077	58.4077	99.8487	72.8487	27	methylation class osteosarcoma (high grade)
REFERENCE_SAMPLE 599	18.1195	9.11947	-0.294179	-9.29418	-27.2593	-36.2593	9	methylation class rhabdomyosarcoma (alveolar)
REFERENCE_SAMPLE 60	35.1836	-6.81636	45.0151	3.01507	43.8722	1.87224	42	methylation class chordoma
REFERENCE_SAMPLE 600	72.3239	26.3239	50.4482	4.44819	38.1815	-7.81848	46	methylation class solitary fibrous tumour
REFERENCE_SAMPLE 601	24.1195	15.1195	4.40801	-4.59199	17.9409	8.94094	9	methylation class rhabdomyosarcoma (alveolar)
REFERENCE_SAMPLE 602	20.1138	16.1138	18.8168	14.8168	14.9764	10.9764	4	methylation class Ewing´s sarcoma
REFERENCE_SAMPLE 603	8.17729	-7.82271	-16.216	-32.216	9.3638	-6.6362	16	methylation class rhabdomyosarcoma (alveolar)
REFERENCE_SAMPLE 604	55.883	33.883	20.441	-1.55899	60.1054	38.1054	22	methylation class Ewing´s sarcoma
REFERENCE_SAMPLE 605	38.3742	-9.62575	22.409	-25.591	34.7952	-13.2048	48	methylation class Ewing´s sarcoma
REFERENCE_SAMPLE 606	33.2714	11.2714	15.9656	-6.03436	63.6856	41.6856	22	methylation class Ewing´s sarcoma
REFERENCE_SAMPLE 607	44.1595	8.1595	33.6106	-2.38944	45.9676	9.96756	36	methylation class Ewing´s sarcoma
REFERENCE_SAMPLE 608	17.1783	-45.8217	26.6061	-36.3939	34.0645	-28.9355	63	methylation class Ewing´s sarcoma
REFERENCE_SAMPLE 609	36.7454	-2.25462	47.9876	8.98763	57.3936	18.3936	39	methylation class Ewing´s sarcoma
REFERENCE_SAMPLE 61	63.6774	-0.32256	56.2363	-7.7637	88.617	24.617	64	methylation class chordoma
REFERENCE_SAMPLE 610	29.324	18.324	14.4203	3.42028	33.8957	22.8957	11	methylation class Ewing´s sarcoma
REFERENCE_SAMPLE 611	38.8798	1.87976	23.736	-13.264	62.5799	25.5799	37	methylation class Ewing´s sarcoma
REFERENCE_SAMPLE 612	58.0927	5.09269	30.1911	-22.8089	37.3353	-15.6647	53	methylation class synovial sarcoma
REFERENCE_SAMPLE 613	37.6598	-40.3402	84.5852	6.58525	43.1419	-34.8581	78	methylation class osteosarcoma (high grade)
REFERENCE_SAMPLE 614	41.6317	29.6317	26.8239	14.8239	49.4605	37.4605	12	methylation class osteosarcoma (high grade)
REFERENCE_SAMPLE 615	12.2096	-37.7904	18.2352	-31.7648	7.28202	-42.718	50	methylation class desmoid-type fibromatosis
REFERENCE_SAMPLE 616	31.2881	-7.71195	14.6331	-24.3669	33.4571	-5.5429	39	methylation class desmoid-type fibromatosis
REFERENCE_SAMPLE 617	19.7479	-10.2521	16.6421	-13.3579	19.0982	-10.9018	30	methylation class desmoid-type fibromatosis
REFERENCE_SAMPLE 618	30.0522	6.05225	24.4096	0.40962	38.0446	14.0446	24	methylation class osteosarcoma (high grade)
REFERENCE_SAMPLE 619	27.4234	-42.5766	22.7112	-47.2888	39.9591	-30.0409	70	methylation class desmoid-type fibromatosis
REFERENCE_SAMPLE 62	61.0361	-7.96386	67.9742	-1.02576	43.397	-25.603	69	methylation class chordoma
REFERENCE_SAMPLE 620	19.6261	-26.3739	16.2366	-29.7634	30.8254	-15.1746	46	methylation class desmoid-type fibromatosis
REFERENCE_SAMPLE 621	32.5634	-5.43664	15.9106	-22.0894	15.3849	-22.6151	38	methylation class desmoid-type fibromatosis
REFERENCE_SAMPLE 622	18.4043	-45.5957	29.2498	-34.7502	27.6999	-36.3001	64	methylation class desmoid-type fibromatosis
REFERENCE_SAMPLE 623	41.1777	29.1777	28.7871	16.7871	49.0184	37.0184	12	methylation class osteosarcoma (high grade)
REFERENCE_SAMPLE 624	40.1244	25.1244	37.064	22.064	41.9194	26.9194	15	methylation class Ewing´s sarcoma
REFERENCE_SAMPLE 625	36.4266	1.42656	40.8064	5.80638	45.813	10.813	35	methylation class osteosarcoma (high grade)
REFERENCE_SAMPLE 626	53.8561	23.8561	17.5121	-12.4879	46.9623	16.9623	30	methylation class dermatofibrosarcoma protuberans
REFERENCE_SAMPLE 627	33.916	28.916	30.5754	25.5754	30.598	25.598	5	methylation class Ewing´s sarcoma
REFERENCE_SAMPLE 628	74.6733	15.6733	48.7012	-10.2988	88.1838	29.1838	59	methylation class Ewing´s sarcoma
REFERENCE_SAMPLE 629	31.4543	15.4543	14.7433	-1.25666	43.1147	27.1147	16	methylation class small blue round cell tumour with CIC alteration
REFERENCE_SAMPLE 63	44.7272	4.72722	52.9225	12.9225	27.3274	-12.6726	40	methylation class chordoma
REFERENCE_SAMPLE 630	58.4446	44.4446	72.5251	58.5251	71.3042	57.3042	14	methylation class osteosarcoma (high grade)
REFERENCE_SAMPLE 631	19.2045	4.20449	42.5071	27.5071	48.9562	33.9562	15	methylation class osteosarcoma (high grade)
REFERENCE_SAMPLE 632	63.3109	31.3109	9.97903	-22.021	58.0373	26.0373	32	methylation class dermatofibrosarcoma protuberans
REFERENCE_SAMPLE 633	48.5469	31.5469	-5.65712	-22.6571	-11.8355	-28.8355	17	methylation class rhabdomyosarcoma (embryonal)
REFERENCE_SAMPLE 634	45.7846	30.7846	27.7191	12.7191	56.1226	41.1226	15	methylation class osteosarcoma (high grade)
REFERENCE_SAMPLE 635	42.6518	35.6518	37.2371	30.2371	42.3308	35.3308	7	methylation class chordoma (dedifferentiated)
REFERENCE_SAMPLE 636	11.4056	10.4056	22.0525	21.0525	2.04666	1.04666	1	methylation class chordoma (dedifferentiated)
REFERENCE_SAMPLE 637	15.7694	12.7694	19.7635	16.7635	33.8253	30.8253	3	methylation class chordoma (dedifferentiated)
REFERENCE_SAMPLE 638	27.5855	19.5855	25.9248	17.9248	42.6038	34.6038	8	methylation class chordoma (dedifferentiated)
REFERENCE_SAMPLE 639	53.78	7.77998	27.9804	-18.0196	64.2383	18.2383	46	methylation class synovial sarcoma
REFERENCE_SAMPLE 64	53.5615	0.561481	59.2426	6.24261	45.0756	-7.92441	53	methylation class chordoma
REFERENCE_SAMPLE 640	52.5837	33.5837	21.3304	2.33038	35.2342	16.2342	19	methylation class synovial sarcoma
REFERENCE_SAMPLE 641	46.2285	19.2285	10.4418	-16.5582	58.437	31.437	27	methylation class synovial sarcoma
REFERENCE_SAMPLE 642	58.5013	-4.49869	22.7747	-40.2253	39.4646	-23.5354	63	methylation class synovial sarcoma
REFERENCE_SAMPLE 643	58.4986	40.4986	13.7334	-4.2666	37.9303	19.9303	18	methylation class synovial sarcoma
REFERENCE_SAMPLE 644	35.4539	22.4539	14.173	1.17296	33.9374	20.9374	13	methylation class synovial sarcoma
REFERENCE_SAMPLE 645	38.6162	-12.3838	26.2516	-24.7484	11.2902	-39.7098	51	methylation class myxoid liposarcoma
REFERENCE_SAMPLE 646	36.4489	-9.55111	14.1702	-31.8298	7.24474	-38.7553	46	methylation class myxoid liposarcoma
REFERENCE_SAMPLE 647	50.5354	10.5354	22.3173	-17.6827	-13.3287	-53.3287	40	methylation class myxoid liposarcoma
REFERENCE_SAMPLE 648	33.9886	-2.01139	16.9256	-19.0744	12.0591	-23.9409	36	methylation class myxoid liposarcoma
REFERENCE_SAMPLE 649	47.2263	9.22631	28.193	-9.80702	27.167	-10.833	38	methylation class myxoid liposarcoma
REFERENCE_SAMPLE 65	56.4505	-4.5495	58.8158	-2.18421	49.8237	-11.1763	61	methylation class chordoma
REFERENCE_SAMPLE 650	47.3174	-36.6826	25.4521	-58.5479	20.9404	-63.0596	84	methylation class myxoid liposarcoma
REFERENCE_SAMPLE 651	80.2055	36.2055	25.5745	-18.4255	54.2855	10.2855	44	methylation class extraskeletal myxoid chondrosarcoma
REFERENCE_SAMPLE 652	30.9299	-20.0701	29.0915	-21.9085	13.2225	-37.7775	51	methylation class myxoid liposarcoma
REFERENCE_SAMPLE 653	47.6003	-11.3997	30.6436	-28.3564	17.7151	-41.2849	59	methylation class myxoid liposarcoma
REFERENCE_SAMPLE 654	56.517	-8.48298	7.64842	-57.3516	27.3632	-37.6368	65	methylation class myxoid liposarcoma
REFERENCE_SAMPLE 655	15.1027	9.10271	1.75114	-4.24886	14.5685	8.56849	6	methylation class sarcoma (RMS-like)
REFERENCE_SAMPLE 656	42.3565	-31.6435	25.873	-48.127	19.1599	-54.8401	74	methylation class myxoid liposarcoma
REFERENCE_SAMPLE 657	39.4025	-6.59752	17.7125	-28.2875	5.68727	-40.3127	46	methylation class myxoid liposarcoma
REFERENCE_SAMPLE 658	42.2764	-13.7236	29.0868	-26.9132	4.96249	-51.0375	56	methylation class myxoid liposarcoma
REFERENCE_SAMPLE 659	30.8604	-11.1396	25.248	-16.752	3.59738	-38.4026	42	methylation class myxoid liposarcoma
REFERENCE_SAMPLE 66	61.619	10.619	55.1285	4.12855	55.732	4.73203	51	methylation class chordoma
REFERENCE_SAMPLE 660	37.009	5.00901	21.9214	-10.0786	2.55002	-29.45	32	methylation class myxoid liposarcoma
REFERENCE_SAMPLE 661	43.3603	1.36028	25.8138	-16.1862	13.2746	-28.7254	42	methylation class myxoid liposarcoma
REFERENCE_SAMPLE 662	49.752	-5.248	28.0268	-26.9732	11.8817	-43.1183	55	methylation class myxoid liposarcoma
REFERENCE_SAMPLE 663	34.2741	-6.72585	13.5744	-27.4256	1.18424	-39.8158	41	methylation class myxoid liposarcoma
REFERENCE_SAMPLE 664	148.566	70.5658	118.038	40.0385	176.163	98.1633	78	methylation class undifferentiated sarcoma
REFERENCE_SAMPLE 665	80.8988	23.8988	34.6392	-22.3608	41.392	-15.608	57	methylation class extraskeletal myxoid chondrosarcoma
REFERENCE_SAMPLE 666	62.6004	20.6004	22.8291	-19.1709	36.8346	-5.16538	42	methylation class extraskeletal myxoid chondrosarcoma
REFERENCE_SAMPLE 667	93.5307	41.5307	65.3339	13.3339	65.859	13.859	52	methylation class extraskeletal myxoid chondrosarcoma
REFERENCE_SAMPLE 668	77.6983	20.6983	38.1101	-18.8899	38.8947	-18.1053	57	methylation class extraskeletal myxoid chondrosarcoma
REFERENCE_SAMPLE 669	69.8085	5.80849	28.3222	-35.6778	42.7846	-21.2154	64	methylation class extraskeletal myxoid chondrosarcoma
REFERENCE_SAMPLE 670	69.3014	24.3014	37.8552	-7.14478	52.345	7.34503	45	methylation class extraskeletal myxoid chondrosarcoma
REFERENCE_SAMPLE 671	73.8416	50.8416	24.5066	1.50661	64.8618	41.8618	23	methylation class low-grade fibromyxoid sarcoma
REFERENCE_SAMPLE 672	52.1148	28.1148	29.0367	5.03671	46.4538	22.4538	24	methylation class low-grade fibromyxoid sarcoma
REFERENCE_SAMPLE 673	68.9632	16.9632	34.3036	-17.6964	34.5006	-17.4994	52	methylation class low-grade fibromyxoid sarcoma
REFERENCE_SAMPLE 674	69.6396	13.6396	41.1237	-14.8763	77.6278	21.6278	56	methylation class low-grade fibromyxoid sarcoma
REFERENCE_SAMPLE 675	52.5025	34.5025	22.9084	4.90837	38.9845	20.9845	18	methylation class low-grade fibromyxoid sarcoma
REFERENCE_SAMPLE 676	62.3745	23.3745	28.9094	-10.0906	75.9779	36.9779	39	methylation class low-grade fibromyxoid sarcoma
REFERENCE_SAMPLE 677	68.9601	39.9601	14.7275	-14.2725	66.8513	37.8513	29	methylation class low-grade fibromyxoid sarcoma
REFERENCE_SAMPLE 678	63.5143	16.5143	9.84439	-37.1556	60.2518	13.2518	47	methylation class low-grade fibromyxoid sarcoma
REFERENCE_SAMPLE 679	57.7667	-2.23327	42.1016	-17.8984	58.7378	-1.26217	60	methylation class alveolar soft part sarcoma
REFERENCE_SAMPLE 68	57.4818	-21.5182	78.2735	-0.726462	62.1891	-16.8109	79	methylation class chordoma
REFERENCE_SAMPLE 680	112.642	57.6416	112.96	57.9599	92.7315	37.7315	55	methylation class leiomyosarcoma
REFERENCE_SAMPLE 681	78.9323	-0.0676539	56.0119	-22.9881	83.1766	4.1766	79	methylation class leiomyosarcoma
REFERENCE_SAMPLE 682	94.9277	37.9277	81.5016	24.5016	86.0479	29.0479	57	methylation class leiomyosarcoma
REFERENCE_SAMPLE 683	89.8308	50.8308	39.049	0.0489655	88.5295	49.5295	39	methylation class leiomyosarcoma
REFERENCE_SAMPLE 684	18.3526	6.35264	27.2158	15.2158	34.9782	22.9782	12	methylation class osteosarcoma (high grade)
REFERENCE_SAMPLE 685	23.8843	9.88427	27.1254	13.1254	31.0965	17.0965	14	methylation class osteosarcoma (high grade)
REFERENCE_SAMPLE 686	5.64913	-3.35087	20.9809	11.9809	26.2023	17.2023	9	methylation class osteosarcoma (high grade)
REFERENCE_SAMPLE 687	61.2642	43.2642	70.4048	52.4048	91.7487	73.7487	18	methylation class osteosarcoma (high grade)
REFERENCE_SAMPLE 688	42.5451	36.5451	22.8753	16.8753	25.9199	19.9199	6	methylation class osteosarcoma (high grade)
REFERENCE_SAMPLE 689	33.7798	-18.2202	17.0019	-34.9981	18.1677	-33.8323	52	methylation class myxoid liposarcoma
REFERENCE_SAMPLE 69	102.854	46.8537	82.5129	26.5129	106.408	50.4076	56	methylation class chordoma
REFERENCE_SAMPLE 690	42.5177	-35.4823	17.8436	-60.1564	-3.47643	-81.4764	78	methylation class myxoid liposarcoma
REFERENCE_SAMPLE 691	44.2893	-0.710674	4.9222	-40.0778	-2.89814	-47.8981	45	methylation class myxoid liposarcoma
REFERENCE_SAMPLE 693	26.8678	3.86775	-6.79193	-29.7919	-1.15587	-24.1559	23	methylation class synovial sarcoma
REFERENCE_SAMPLE 694	54.7338	32.7338	28.7307	6.73069	52.9477	30.9477	22	methylation class synovial sarcoma
REFERENCE_SAMPLE 695	30.0587	16.0587	24.3744	10.3744	50.5446	36.5446	14	methylation class synovial sarcoma
REFERENCE_SAMPLE 696	42.5726	1.57259	5.71709	-35.2829	21.9677	-19.0323	41	methylation class synovial sarcoma
REFERENCE_SAMPLE 697	40.4455	16.4455	15.8356	-8.16435	55.9822	31.9822	24	methylation class fibrous dysplasia
REFERENCE_SAMPLE 698	36.5932	16.5932	18.3871	-1.6129	38.6862	18.6862	20	methylation class fibrous dysplasia
REFERENCE_SAMPLE 699	36.7197	-8.28032	-15.3631	-60.3631	58.2883	13.2883	45	methylation class malignant peripheral nerve sheath tumour
REFERENCE_SAMPLE 70	77.2797	7.27966	73.4091	3.40909	77.378	7.37798	70	methylation class chordoma
REFERENCE_SAMPLE 700	29.5588	3.55877	-8.6	-34.6	44.4137	18.4137	26	methylation class malignant peripheral nerve sheath tumour
REFERENCE_SAMPLE 701	37.5307	-32.4693	21.0751	-48.9249	5.80835	-64.1916	70	methylation class myxoid liposarcoma
REFERENCE_SAMPLE 702	24.1643	-47.8357	13.4549	-58.5451	29.2233	-42.7767	72	methylation class myxoid liposarcoma
REFERENCE_SAMPLE 703	48.7847	-35.2153	25.8643	-58.1357	13.1267	-70.8733	84	methylation class myxoid liposarcoma
REFERENCE_SAMPLE 704	51.9025	-16.0975	30.9084	-37.0916	21.346	-46.654	68	methylation class myxoid liposarcoma
REFERENCE_SAMPLE 705	45.1475	-16.8525	27.4331	-34.5669	24.6406	-37.3594	62	methylation class myxoid liposarcoma
REFERENCE_SAMPLE 706	50.8719	8.87189	15.8089	-26.1911	13.9	-28.1	42	methylation class myxoid liposarcoma
REFERENCE_SAMPLE 707	61.8789	-7.12111	29.7037	-39.2963	27.9326	-41.0674	69	methylation class synovial sarcoma
REFERENCE_SAMPLE 708	62.7615	14.7615	22.2547	-25.7453	61.4092	13.4092	48	methylation class synovial sarcoma
REFERENCE_SAMPLE 709	44.2577	24.2577	21.1424	1.1424	30.8944	10.8944	20	methylation class synovial sarcoma
REFERENCE_SAMPLE 71	26.6066	-7.39336	47.6257	13.6257	33.0018	-0.998211	34	methylation class chordoma
REFERENCE_SAMPLE 710	50.76	-6.24002	25.0763	-31.9237	56.4461	-0.553857	57	methylation class synovial sarcoma
REFERENCE_SAMPLE 711	62.5685	27.5685	17.3575	-17.6425	28.8406	-6.15942	35	methylation class synovial sarcoma
REFERENCE_SAMPLE 712	38.6409	22.6409	11.7043	-4.29566	12.0998	-3.90021	16	methylation class synovial sarcoma
REFERENCE_SAMPLE 713	67.7466	19.7466	47.5798	-0.420221	66.6144	18.6144	48	methylation class synovial sarcoma
REFERENCE_SAMPLE 714	46.525	-16.475	15.9187	-47.0813	31.8272	-31.1728	63	methylation class synovial sarcoma
REFERENCE_SAMPLE 715	39.8474	-16.1526	22.1346	-33.8654	48.2596	-7.74043	56	methylation class synovial sarcoma
REFERENCE_SAMPLE 716	39.3427	2.34273	19.9348	-17.0652	48.1234	11.1234	37	methylation class synovial sarcoma
REFERENCE_SAMPLE 717	83.3685	47.3685	65.5584	29.5584	104.99	68.9897	36	methylation class Ewing´s sarcoma
REFERENCE_SAMPLE 718	27.5904	14.5904	2.28987	-10.7101	17.2935	4.29346	13	methylation class malignant peripheral nerve sheath tumour
REFERENCE_SAMPLE 72	6.05327	-14.9467	19.9553	-1.04467	-29.9125	-50.9125	21	methylation class chondrosarcoma (IDH group A)
REFERENCE_SAMPLE 720	34.636	24.636	15.6996	5.69961	37.8354	27.8354	10	methylation class sarcoma (MPNST-like)
REFERENCE_SAMPLE 721	90.3829	19.3829	25.3221	-45.6779	69.6899	-1.31006	71	methylation class solitary fibrous tumour
REFERENCE_SAMPLE 722	71.5149	1.5149	23.4679	-46.5321	79.7465	9.74653	70	methylation class solitary fibrous tumour
REFERENCE_SAMPLE 723	34.4856	-36.5144	22.151	-48.849	29.4694	-41.5306	71	methylation class desmoid-type fibromatosis
REFERENCE_SAMPLE 725	76.8056	20.8056	19.3765	-36.6235	66.4916	10.4916	56	methylation class solitary fibrous tumour
REFERENCE_SAMPLE 726	19.4133	10.4133	21.9864	12.9864	30.5079	21.5079	9	methylation class sarcoma (RMS-like)
REFERENCE_SAMPLE 727	21.7202	7.7202	36.173	22.173	20.8039	6.80392	14	methylation class chordoma
REFERENCE_SAMPLE 728	42.3095	-21.6905	56.0196	-7.98039	74.131	10.131	64	methylation class chondrosarcoma (group B)
REFERENCE_SAMPLE 729	66.5896	4.58962	77.673	15.673	92.2698	30.2698	62	methylation class chordoma
REFERENCE_SAMPLE 73	49.2412	22.2412	57.4517	30.4517	44.7177	17.7177	27	methylation class chordoma
REFERENCE_SAMPLE 730	45.4474	12.4474	50.3375	17.3375	59.8747	26.8747	33	methylation class chordoma
REFERENCE_SAMPLE 731	65.8677	9.86771	70.1559	14.1559	87.6108	31.6108	56	methylation class chordoma
REFERENCE_SAMPLE 732	6.51985	-10.4801	21.0012	4.00124	-8.86833	-25.8683	17	methylation class chondrosarcoma (IDH group A)
REFERENCE_SAMPLE 733	32.0086	8.00858	42.1716	18.1716	41.7858	17.7858	24	methylation class chondrosarcoma (mesenchymal)
REFERENCE_SAMPLE 734	62.8269	7.82687	41.1579	-13.8421	72.1361	17.1361	55	methylation class chondrosarcoma (group A)
REFERENCE_SAMPLE 735	83.6946	19.6946	63.731	-0.269031	86.3965	22.3965	64	methylation class chondrosarcoma (group A)
REFERENCE_SAMPLE 736	76.057	3.05704	56.0087	-16.9913	90.4982	17.4982	73	methylation class chondrosarcoma (group A)
REFERENCE_SAMPLE 737	39.0759	38.0759	12.9808	11.9808	41.2776	40.2776	1	methylation class rhabdomyosarcoma (embryonal)
REFERENCE_SAMPLE 738	2.49032	-18.5097	-0.0920065	-21.092	-28.9791	-49.9791	21	methylation class chondrosarcoma (IDH group A)
REFERENCE_SAMPLE 739	15.7245	-2.27549	4.30819	-13.6918	20.1336	2.1336	18	methylation class sarcoma (MPNST-like)
REFERENCE_SAMPLE 74	74.8115	8.81148	49.1886	-16.8114	-0.746295	-66.7463	66	methylation class chordoma
REFERENCE_SAMPLE 740	33.405	5.40499	30.4366	2.43656	29.5487	1.54873	28	methylation class desmoplastic small round cell tumour
REFERENCE_SAMPLE 741	77.4545	15.4545	28.4405	-33.5595	64.2069	2.20691	62	methylation class solitary fibrous tumour
REFERENCE_SAMPLE 742	40.0435	28.0435	-2.45974	-14.4597	28.1952	16.1952	12	methylation class rhabdomyosarcoma (alveolar)
REFERENCE_SAMPLE 743	39.1752	24.1752	1.84595	-13.1541	51.1896	36.1896	15	methylation class synovial sarcoma
REFERENCE_SAMPLE 744	21.5901	-0.409882	38.5785	16.5785	38.4629	16.4629	22	methylation class chordoma
REFERENCE_SAMPLE 745	12.7893	-7.21069	-9.35048	-29.3505	18.8605	-1.13947	20	methylation class malignant peripheral nerve sheath tumour
REFERENCE_SAMPLE 746	40.805	-13.195	25.9799	-28.0201	40.3484	-13.6516	54	methylation class sarcoma (MPNST-like)
REFERENCE_SAMPLE 747	18.5625	12.5625	-8.25719	-14.2572	5.75002	-0.249984	6	methylation class rhabdomyosarcoma (alveolar)
REFERENCE_SAMPLE 748	98.523	15.523	46.0056	-36.9944	86.4962	3.49619	83	methylation class solitary fibrous tumour
REFERENCE_SAMPLE 749	17.2099	-41.7901	43.5111	-15.4889	11.8633	-47.1367	59	methylation class chondrosarcoma (IDH group A)
REFERENCE_SAMPLE 75	87.4553	9.45533	48.7222	-29.2778	61.1307	-16.8693	78	methylation class chordoma
REFERENCE_SAMPLE 750	74.5652	7.56525	68.0453	1.04534	100.517	33.5166	67	methylation class chordoma
REFERENCE_SAMPLE 751	46.473	10.473	18.3891	-17.6109	68.5742	32.5742	36	methylation class malignant peripheral nerve sheath tumour
REFERENCE_SAMPLE 752	44.2973	-6.70268	22.1598	-28.8402	37.9006	-13.0994	51	methylation class sarcoma (MPNST-like)
REFERENCE_SAMPLE 753	32.7469	18.7469	5.71374	-8.28626	77.6648	63.6648	14	methylation class malignant peripheral nerve sheath tumour
REFERENCE_SAMPLE 754	32.6068	15.6068	21.4154	4.41544	46.363	29.363	17	methylation class osteosarcoma (high grade)
REFERENCE_SAMPLE 755	42.6144	29.6144	24.9388	11.9388	41.4272	28.4272	13	methylation class Ewing´s sarcoma
REFERENCE_SAMPLE 756	91.7628	20.7628	115.677	44.6769	68.2454	-2.75455	71	methylation class chordoma
REFERENCE_SAMPLE 757	68.0398	-2.96015	43.8208	-27.1792	57.243	-13.757	71	methylation class chordoma
REFERENCE_SAMPLE 758	53.0196	-22.9804	46.5006	-29.4994	43.2771	-32.7229	76	methylation class chordoma
REFERENCE_SAMPLE 759	31.2225	-1.77746	38.9038	5.90381	17.156	-15.844	33	methylation class chordoma
REFERENCE_SAMPLE 76	16.9166	-23.0834	15.141	-24.859	-26.5667	-66.5667	40	methylation class chondrosarcoma (IDH group A)
REFERENCE_SAMPLE 760	75.653	14.653	73.8635	12.8635	44.4954	-16.5046	61	methylation class chordoma
REFERENCE_SAMPLE 761	69.4499	17.4499	76.3897	24.3897	88.8839	36.8839	52	methylation class chordoma
REFERENCE_SAMPLE 762	28.9276	-13.0724	34.6355	-7.36454	39.944	-2.05605	42	methylation class chondrosarcoma (IDH group A)
REFERENCE_SAMPLE 763	47.3607	-12.6393	30.4767	-29.5233	37.1448	-22.8552	60	methylation class chondrosarcoma (IDH group A)
REFERENCE_SAMPLE 764	55.9473	12.9473	36.2369	-6.76311	53.0333	10.0333	43	methylation class neurofibroma
REFERENCE_SAMPLE 765	58.135	18.135	40.2477	0.24773	58.1013	18.1013	40	methylation class neurofibroma
REFERENCE_SAMPLE 766	44.1488	27.1488	23.5551	6.55511	43.9369	26.9369	17	methylation class neurofibroma
REFERENCE_SAMPLE 767	41.2908	22.2908	25.3091	6.30907	45.1832	26.1832	19	methylation class neurofibroma
REFERENCE_SAMPLE 768	16.8079	-12.1921	9.15514	-19.8449	46.7213	17.7213	29	methylation class malignant peripheral nerve sheath tumour
REFERENCE_SAMPLE 769	27.3171	11.3171	-14.8618	-30.8618	43.0694	27.0694	16	methylation class malignant peripheral nerve sheath tumour
REFERENCE_SAMPLE 77	9.58704	-63.413	38.3658	-34.6342	-6.15189	-79.1519	73	methylation class chondrosarcoma (IDH group A)
REFERENCE_SAMPLE 770	32.4894	-1.51056	31.0584	-2.94158	26.8566	-7.14344	34	methylation class chondrosarcoma (IDH group A)
REFERENCE_SAMPLE 771	29.4829	-0.517105	55.5373	25.5373	41.6169	11.6169	30	methylation class chondrosarcoma (group B)
REFERENCE_SAMPLE 772	35.1089	18.1089	20.1533	3.15325	41.259	24.259	17	methylation class neurofibroma (plexiform)
REFERENCE_SAMPLE 773	24.489	9.48898	17.7655	2.76546	31.3079	16.3079	15	methylation class neurofibroma (plexiform)
REFERENCE_SAMPLE 774	34.0954	13.0954	6.70776	-14.2922	72.7413	51.7413	21	methylation class malignant peripheral nerve sheath tumour
REFERENCE_SAMPLE 775	18.107	13.107	13.7241	8.72407	22.8557	17.8557	5	methylation class neurofibroma (plexiform)
REFERENCE_SAMPLE 776	36.7819	24.7819	4.00614	-7.99386	10.6552	-1.34478	12	methylation class rhabdomyosarcoma (alveolar)
REFERENCE_SAMPLE 777	44.7364	3.73644	17.9248	-23.0752	19.4022	-21.5978	41	methylation class synovial sarcoma
REFERENCE_SAMPLE 778	38.4426	21.4426	28.5396	11.5396	26.1197	9.11974	17	methylation class schwannoma
REFERENCE_SAMPLE 779	46.2833	7.28325	30.8836	-8.1164	41.7125	2.71248	39	methylation class neurofibroma (plexiform)
REFERENCE_SAMPLE 78	26.0925	-22.9075	37.2698	-11.7302	27.5825	-21.4175	49	methylation class chondrosarcoma (IDH group A)
REFERENCE_SAMPLE 780	19.5505	9.55046	12.2967	2.29669	26.1201	16.1201	10	methylation class neurofibroma (plexiform)
REFERENCE_SAMPLE 781	33.907	20.907	23.2168	10.2168	27.8894	14.8894	13	methylation class neurofibroma (plexiform)
REFERENCE_SAMPLE 782	35.065	22.065	19.8438	6.84376	33.8156	20.8156	13	methylation class neurofibroma (plexiform)
REFERENCE_SAMPLE 783	26.8385	-23.1615	7.70375	-42.2963	22.9003	-27.0997	50	methylation class sarcoma (MPNST-like)
REFERENCE_SAMPLE 784	21.4095	-19.5905	-10.0159	-51.0159	45.7306	4.73056	41	methylation class malignant peripheral nerve sheath tumour
REFERENCE_SAMPLE 785	37.8026	8.80259	6.67208	-22.3279	63.762	34.762	29	methylation class malignant peripheral nerve sheath tumour
REFERENCE_SAMPLE 786	27.4299	15.4299	12.3388	0.338754	33.4683	21.4683	12	methylation class malignant peripheral nerve sheath tumour
REFERENCE_SAMPLE 787	26.0367	-12.9633	-1.86142	-40.8614	45.5166	6.51663	39	methylation class malignant peripheral nerve sheath tumour
REFERENCE_SAMPLE 788	17.5466	-16.4534	17.7113	-16.2887	32.806	-1.19403	34	methylation class Ewing´s sarcoma
REFERENCE_SAMPLE 789	72.7029	20.7029	76.7266	24.7266	91.4603	39.4603	52	methylation class schwannoma
REFERENCE_SAMPLE 79	26.5933	-46.4067	13.8276	-59.1724	-6.05778	-79.0578	73	methylation class chondrosarcoma (IDH group A)
REFERENCE_SAMPLE 790	54.3734	-0.626627	51.5922	-3.40779	49.6126	-5.38737	55	methylation class schwannoma
REFERENCE_SAMPLE 791	40.6192	-22.3808	48.9615	-14.0385	64.69	1.68997	63	methylation class schwannoma
REFERENCE_SAMPLE 792	40.933	0.93301	43.2555	3.25552	53.2565	13.2565	40	methylation class schwannoma
REFERENCE_SAMPLE 793	57.8378	2.83776	67.7831	12.7831	57.1327	2.13269	55	methylation class schwannoma
REFERENCE_SAMPLE 794	48.7069	13.7069	44.7818	9.78185	59.9751	24.9751	35	methylation class schwannoma
REFERENCE_SAMPLE 795	30.8619	14.8619	13.2265	-2.77346	52.7951	36.7951	16	methylation class malignant peripheral nerve sheath tumour
REFERENCE_SAMPLE 796	17.2468	-3.75322	-7.00023	-28.0002	23.3352	2.3352	21	methylation class malignant peripheral nerve sheath tumour
REFERENCE_SAMPLE 797	89.6921	20.6921	36.3807	-32.6193	58.3252	-10.6748	69	methylation class solitary fibrous tumour
REFERENCE_SAMPLE 798	79.1815	5.18152	30.0198	-43.9802	70.6943	-3.30569	74	methylation class solitary fibrous tumour
REFERENCE_SAMPLE 799	32.875	0.875022	27.9681	-4.03191	53.5183	21.5183	32	methylation class malignant peripheral nerve sheath tumour
REFERENCE_SAMPLE 80	13.8239	-13.1761	18.4169	-8.58307	-12.4814	-39.4814	27	methylation class chondrosarcoma (IDH group A)
REFERENCE_SAMPLE 800	33.7784	21.7784	36.5571	24.5571	42.8409	30.8409	12	methylation class schwannoma
REFERENCE_SAMPLE 801	30.5332	16.5332	26.6831	12.6831	52.6554	38.6554	14	methylation class schwannoma
REFERENCE_SAMPLE 802	18.4941	0.494135	23.5893	5.58932	45.8236	27.8236	18	methylation class schwannoma
REFERENCE_SAMPLE 803	35.6198	18.6198	33.5639	16.5639	32.7805	15.7805	17	methylation class schwannoma
REFERENCE_SAMPLE 804	44.1233	20.1233	30.1199	6.11995	49.8456	25.8456	24	methylation class schwannoma
REFERENCE_SAMPLE 805	34.7411	12.7411	44.5042	22.5042	43.6394	21.6394	22	methylation class schwannoma
REFERENCE_SAMPLE 806	39.3375	18.3375	34.6156	13.6156	17.3734	-3.6266	21	methylation class schwannoma
REFERENCE_SAMPLE 807	28.3688	11.3688	45.9791	28.9791	37.6037	20.6037	17	methylation class schwannoma
REFERENCE_SAMPLE 808	59.8287	-17.1713	20.1169	-56.8831	36.1202	-40.8798	77	methylation class sarcoma (MPNST-like)
REFERENCE_SAMPLE 809	35.1279	-18.8721	1.9585	-52.0415	43.566	-10.434	54	methylation class malignant peripheral nerve sheath tumour
REFERENCE_SAMPLE 81	21.3738	-30.6262	26.7123	-25.2877	-14.8714	-66.8714	52	methylation class chondrosarcoma (IDH group A)
REFERENCE_SAMPLE 810	57.3517	34.3517	46.6645	23.6645	57.7698	34.7698	23	methylation class schwannoma
REFERENCE_SAMPLE 811	84.5214	20.5214	75.6417	11.6417	71.4381	7.43811	64	methylation class schwannoma
REFERENCE_SAMPLE 813	37.3678	7.36783	35.7041	5.70415	40.8483	10.8483	30	methylation class neurofibroma
REFERENCE_SAMPLE 814	68.662	6.66205	44.4758	-17.5242	73.9963	11.9963	62	methylation class solitary fibrous tumour
REFERENCE_SAMPLE 815	26.576	-34.424	30.3994	-30.6006	-16.9786	-77.9786	61	methylation class chondrosarcoma (IDH group A)
REFERENCE_SAMPLE 816	82.917	10.917	54.7431	-17.2569	55.4862	-16.5138	72	methylation class solitary fibrous tumour
REFERENCE_SAMPLE 817	90.0732	35.0732	76.3613	21.3613	91.8998	36.8998	55	methylation class schwannoma
REFERENCE_SAMPLE 818	54.7897	26.7897	49.8621	21.8621	46.2332	18.2332	28	methylation class schwannoma
REFERENCE_SAMPLE 819	50.8467	-13.1533	54.3128	-9.68718	84.0658	20.0658	64	methylation class schwannoma
REFERENCE_SAMPLE 82	67.7001	18.7001	43.3751	-5.62495	53.4884	4.48844	49	methylation class chondrosarcoma (clear cell)
REFERENCE_SAMPLE 820	38.6842	22.6842	38.8271	22.8271	51.0786	35.0786	16	methylation class schwannoma
REFERENCE_SAMPLE 821	58.2825	24.2825	43.5508	9.55082	59.1093	25.1093	34	methylation class schwannoma
REFERENCE_SAMPLE 822	54.9131	17.9131	38.3218	1.32176	58.5895	21.5895	37	methylation class schwannoma
REFERENCE_SAMPLE 823	55.552	-8.44798	53.5135	-10.4865	66.3975	2.39752	64	methylation class schwannoma
REFERENCE_SAMPLE 824	51.7075	14.7075	66.0364	29.0364	93.5328	56.5328	37	methylation class chondrosarcoma (group B)
REFERENCE_SAMPLE 825	47.8911	13.8911	34.9376	0.937562	44.557	10.557	34	methylation class neurofibroma
REFERENCE_SAMPLE 826	44.6898	0.689774	56.567	12.567	67.1783	23.1783	44	methylation class chordoma
REFERENCE_SAMPLE 83	43.5241	-0.475898	36.4758	-7.52424	27.3389	-16.6611	44	methylation class chondrosarcoma (IDH group B)
REFERENCE_SAMPLE 830	6.15031	5.15031	-0.889146	-1.88915	7.61834	6.61834	1	methylation class malignant rhabdoid tumour
REFERENCE_SAMPLE 831	51.4732	-27.5268	49.2588	-29.7412	63.854	-15.146	79	methylation class angiosarcoma
REFERENCE_SAMPLE 832	31.3371	-43.6629	45.9037	-29.0963	28.9516	-46.0484	75	methylation class angiosarcoma
REFERENCE_SAMPLE 833	21.4892	-53.5108	42.7177	-32.2823	19.9915	-55.0085	75	methylation class angiosarcoma
REFERENCE_SAMPLE 834	45.5214	-31.4786	64.117	-12.883	48.583	-28.417	77	methylation class angiosarcoma
REFERENCE_SAMPLE 835	28.5211	-39.4789	42.4967	-25.5033	25.3181	-42.6819	68	methylation class angiosarcoma
REFERENCE_SAMPLE 836	46.5455	34.5455	-1.39973	-13.3997	33.8547	21.8547	12	methylation class rhabdomyosarcoma (alveolar)
REFERENCE_SAMPLE 838	31.2647	-44.7353	34.0514	-41.9486	41.3098	-34.6902	76	methylation class angiosarcoma
REFERENCE_SAMPLE 839	23.3268	-55.6732	53.0274	-25.9726	33.5251	-45.4749	79	methylation class angiosarcoma
REFERENCE_SAMPLE 84	27.4351	-16.5649	5.18388	-38.8161	-18.0845	-62.0845	44	methylation class chondrosarcoma (IDH group A)
REFERENCE_SAMPLE 840	18.8782	-57.1218	42.1919	-33.8081	23.2474	-52.7526	76	methylation class angiosarcoma
REFERENCE_SAMPLE 842	17.5497	15.5497	2.03318	0.0331818	13.9228	11.9228	2	methylation class rhabdomyosarcoma (embryonal)
REFERENCE_SAMPLE 844	90.3769	11.3769	74.9897	-4.01034	90.478	11.478	79	methylation class angiosarcoma
REFERENCE_SAMPLE 845	77.6679	-6.33214	84.6279	0.627861	78.7713	-5.22871	84	methylation class angiosarcoma
REFERENCE_SAMPLE 846	23.2001	-20.7999	31.5744	-12.4256	3.40459	-40.5954	44	methylation class angiosarcoma
REFERENCE_SAMPLE 848	53.8461	43.8461	21.1059	11.1059	60.7434	50.7434	10	methylation class malignant peripheral nerve sheath tumour
REFERENCE_SAMPLE 849	38.424	29.424	18.1488	9.1488	29.2751	20.2751	9	methylation class alveolar soft part sarcoma
REFERENCE_SAMPLE 85	36.7393	-15.2607	28.8556	-23.1444	-22.6093	-74.6093	52	methylation class chondrosarcoma (IDH group A)
REFERENCE_SAMPLE 850	39.656	24.656	19.4963	4.49628	33.2763	18.2763	15	methylation class synovial sarcoma
REFERENCE_SAMPLE 851	31.136	-22.864	40.5637	-13.4363	55.982	1.98197	54	methylation class angiosarcoma
REFERENCE_SAMPLE 852	54.2588	35.2588	56.9193	37.9193	67.8565	48.8565	19	methylation class small blue round cell tumour with BCOR alteration
REFERENCE_SAMPLE 853	40.8231	-17.1769	38.2645	-19.7355	38.3182	-19.6818	58	methylation class angiosarcoma
REFERENCE_SAMPLE 854	41.0629	26.0629	60.8962	45.8962	50.7938	35.7938	15	methylation class osteosarcoma (high grade)
REFERENCE_SAMPLE 855	32.6975	15.6975	14.6318	-2.3682	13.8768	-3.12322	17	methylation class desmoplastic small round cell tumour
REFERENCE_SAMPLE 857	29.9018	12.9018	37.459	20.459	40.0316	23.0316	17	methylation class osteosarcoma (high grade)
REFERENCE_SAMPLE 858	72.7865	2.7865	41.4766	-28.5234	63.1573	-6.84271	70	methylation class gastrointestinal stromal tumour
REFERENCE_SAMPLE 859	77.7316	-7.26838	52.6249	-32.3751	48.2538	-36.7462	85	methylation class gastrointestinal stromal tumour
REFERENCE_SAMPLE 860	32.9275	-17.0725	7.95823	-42.0418	40.115	-9.885	50	methylation class synovial sarcoma
REFERENCE_SAMPLE 861	49.1938	32.1938	14.4331	-2.56691	8.27576	-8.72424	17	methylation class rhabdomyosarcoma (alveolar)
REFERENCE_SAMPLE 864	41.3318	-24.6682	49.4896	-16.5104	9.43589	-56.5641	66	methylation class chondrosarcoma (IDH group A)
REFERENCE_SAMPLE 865	37.9355	-2.06453	20.5681	-19.4319	29.1065	-10.8935	40	methylation class synovial sarcoma
REFERENCE_SAMPLE 866	62.8638	-19.1362	43.1575	-38.8425	17.6379	-64.3621	82	methylation class gastrointestinal stromal tumour
REFERENCE_SAMPLE 867	4.36862	-1.63138	-0.676426	-6.67643	-23.591	-29.591	6	methylation class rhabdomyosarcoma (embryonal)
REFERENCE_SAMPLE 868	54.0341	-18.9659	57.8052	-15.1948	72.6519	-0.348097	73	methylation class angiosarcoma
REFERENCE_SAMPLE 869	41.6561	21.6561	36.2674	16.2674	34.0415	14.0415	20	methylation class osteosarcoma (high grade)
REFERENCE_SAMPLE 87	12.7396	-27.2604	12.7588	-27.2412	7.69722	-32.3028	40	methylation class chondrosarcoma (IDH group A)
REFERENCE_SAMPLE 870	59.5454	26.5454	15.8853	-17.1147	27.3574	-5.64263	33	methylation class synovial sarcoma
REFERENCE_SAMPLE 871	68.1511	6.15111	76.8681	14.8681	88.9807	26.9807	62	methylation class angiosarcoma
REFERENCE_SAMPLE 872	53.8969	-14.1031	26.4626	-41.5374	46.1563	-21.8437	68	methylation class dermatofibrosarcoma protuberans
REFERENCE_SAMPLE 873	45.1507	5.15071	25.7173	-14.2827	56.4463	16.4463	40	methylation class angiosarcoma
REFERENCE_SAMPLE 875	64.3155	0.315471	49.0477	-14.9523	51.5903	-12.4097	64	methylation class gastrointestinal stromal tumour
REFERENCE_SAMPLE 876	63.4781	-15.5219	56.5706	-22.4294	47.9309	-31.0691	79	methylation class angiosarcoma
REFERENCE_SAMPLE 877	63.0564	-4.94363	64.7603	-3.23967	48.8694	-19.1306	68	methylation class gastrointestinal stromal tumour
REFERENCE_SAMPLE 878	33.0598	10.0598	30.583	7.58301	35.1869	12.1869	23	methylation class Langerhans cell histiocytosis
REFERENCE_SAMPLE 879	34.8914	-33.1086	41.7877	-26.2123	11.2324	-56.7676	68	methylation class angiosarcoma
REFERENCE_SAMPLE 88	8.63367	-14.3663	16.3562	-6.64376	8.91805	-14.082	23	methylation class chondrosarcoma (IDH group A)
REFERENCE_SAMPLE 880	29.7267	7.72671	28.3878	6.38775	20.5651	-1.43486	22	methylation class Langerhans cell histiocytosis
REFERENCE_SAMPLE 881	46.0872	-29.9128	59.3689	-16.6311	49.8124	-26.1876	76	methylation class angiosarcoma
REFERENCE_SAMPLE 882	18.8327	-48.1673	74.0825	7.08252	29.5857	-37.4143	67	methylation class angiosarcoma
REFERENCE_SAMPLE 883	24.8971	18.8971	-0.501255	-6.50125	-15.1354	-21.1354	6	methylation class rhabdomyosarcoma (embryonal)
REFERENCE_SAMPLE 884	44.2799	27.2799	25.8186	8.81858	17.9116	0.911647	17	methylation class synovial sarcoma
REFERENCE_SAMPLE 885	86.253	12.253	51.7465	-22.2535	31.5467	-42.4533	74	methylation class gastrointestinal stromal tumour
REFERENCE_SAMPLE 886	15.0659	15.0659	-2.34182	-2.34182	10.9344	10.9344	0	methylation class infantile fibrosarcoma
REFERENCE_SAMPLE 887	21.7437	5.74369	26.2106	10.2106	15.8051	-0.194874	16	methylation class Langerhans cell histiocytosis
REFERENCE_SAMPLE 888	67.273	-11.727	52.8745	-26.1255	65.977	-13.023	79	methylation class gastrointestinal stromal tumour
REFERENCE_SAMPLE 889	80.7106	2.71055	63.9786	-14.0214	38.6705	-39.3295	78	methylation class gastrointestinal stromal tumour
REFERENCE_SAMPLE 89	48.0422	7.04215	80.7932	39.7932	77.2778	36.2778	41	methylation class chordoma
REFERENCE_SAMPLE 890	66.8888	-31.1112	57.8262	-40.1738	51.942	-46.058	98	methylation class angiosarcoma
REFERENCE_SAMPLE 891	10.2637	5.26374	9.65646	4.65646	19.2321	14.2321	5	methylation class Langerhans cell histiocytosis
REFERENCE_SAMPLE 893	43.3999	31.3999	10.8105	-1.18952	14.1029	2.10285	12	methylation class synovial sarcoma
REFERENCE_SAMPLE 894	24.5884	8.58842	23.0888	7.08877	21.8831	5.88307	16	methylation class Langerhans cell histiocytosis
REFERENCE_SAMPLE 896	32.3784	-5.62158	36.2174	-1.78262	28.5728	-9.42722	38	methylation class angiosarcoma
REFERENCE_SAMPLE 897	50.3369	30.3369	26.6214	6.62143	32.4266	12.4266	20	methylation class small blue round cell tumour with CIC alteration
REFERENCE_SAMPLE 899	95.6725	17.6725	70.1129	-7.88707	55.9733	-22.0267	78	methylation class gastrointestinal stromal tumour
REFERENCE_SAMPLE 9	27.0833	8.08332	36.6082	17.6082	50.9324	31.9324	19	methylation class Ewing´s sarcoma
REFERENCE_SAMPLE 90	22.2563	16.2563	10.9421	4.94212	-12.6967	-18.6967	6	methylation class rhabdomyosarcoma (embryonal)
REFERENCE_SAMPLE 900	44.5536	21.5536	33.7309	10.7309	31.0568	8.05675	23	methylation class Langerhans cell histiocytosis
REFERENCE_SAMPLE 901	33.0725	15.0725	25.0676	7.0676	24.6416	6.64163	18	methylation class Langerhans cell histiocytosis
REFERENCE_SAMPLE 902	54.0437	-5.95631	48.3536	-11.6464	32.4045	-27.5955	60	methylation class angiosarcoma
REFERENCE_SAMPLE 903	43.1172	-4.88277	39.6653	-8.33468	40.4046	-7.59538	48	methylation class Langerhans cell histiocytosis
REFERENCE_SAMPLE 904	46.6476	-23.3524	32.8083	-37.1917	39.3851	-30.6149	70	methylation class synovial sarcoma
REFERENCE_SAMPLE 905	26.4658	10.4658	25.5051	9.50514	10.7371	-5.2629	16	methylation class myxoid liposarcoma
REFERENCE_SAMPLE 906	43.3864	-0.613648	45.0148	1.01484	44.3707	0.370694	44	methylation class Langerhans cell histiocytosis
REFERENCE_SAMPLE 907	68.2323	16.2323	63.5765	11.5765	32.6365	-19.3635	52	methylation class gastrointestinal stromal tumour
REFERENCE_SAMPLE 908	33.7636	29.7636	7.4843	3.4843	15.1381	11.1381	4	methylation class dermatofibrosarcoma protuberans
REFERENCE_SAMPLE 909	45.1356	-4.86444	27.1527	-22.8473	26.9112	-23.0888	50	methylation class myxoid liposarcoma
REFERENCE_SAMPLE 910	8.59666	5.59666	17.8797	14.8797	11.4645	8.4645	3	methylation class Langerhans cell histiocytosis
REFERENCE_SAMPLE 911	28.5504	6.55038	45.4869	23.4869	49.4145	27.4145	22	methylation class synovial sarcoma
REFERENCE_SAMPLE 913	46.7587	-35.2413	43.7836	-38.2164	36.9222	-45.0778	82	methylation class angiosarcoma
REFERENCE_SAMPLE 915	50.1882	-37.8118	56.0177	-31.9823	75.6516	-12.3484	88	methylation class angiosarcoma
REFERENCE_SAMPLE 916	47.5948	-38.4052	51.8896	-34.1104	74.9255	-11.0745	86	methylation class angiosarcoma
REFERENCE_SAMPLE 917	26.6216	-32.3784	-1.9966	-60.9966	-48.594	-107.594	59	methylation class rhabdomyosarcoma (MYOD1)
REFERENCE_SAMPLE 918	22.151	5.15102	19.563	2.56301	4.39113	-12.6089	17	methylation class rhabdomyosarcoma (MYOD1)
REFERENCE_SAMPLE 919	34.832	12.832	29.1826	7.18262	24.4589	2.45892	22	methylation class Langerhans cell histiocytosis
REFERENCE_SAMPLE 920	57.8554	-24.1446	62.3193	-19.6807	59.6291	-22.3709	82	methylation class angiosarcoma
REFERENCE_SAMPLE 921	40.554	26.554	26.8654	12.8654	21.8969	7.8969	14	methylation class rhabdomyosarcoma (MYOD1)
REFERENCE_SAMPLE 922	14.3537	-1.64634	28.9483	12.9483	3.88874	-12.1113	16	methylation class Ewing´s sarcoma
REFERENCE_SAMPLE 923	55.2119	11.2119	29.55	-14.45	15.8739	-28.1261	44	methylation class lipoma
REFERENCE_SAMPLE 926	65.2194	53.2194	31.8857	19.8857	23.8661	11.8661	12	methylation class alveolar soft part sarcoma
REFERENCE_SAMPLE 928	48.9387	-16.0613	72.3056	7.30564	50.7669	-14.2331	65	methylation class atypical fibroxanthoma / pleomorphic dermal sarcoma
REFERENCE_SAMPLE 929	23.941	-63.059	38.0194	-48.9806	31.1318	-55.8682	87	methylation class atypical fibroxanthoma / pleomorphic dermal sarcoma
REFERENCE_SAMPLE 930	16.1339	-66.8661	39.7058	-43.2942	35.6382	-47.3618	83	methylation class atypical fibroxanthoma / pleomorphic dermal sarcoma
REFERENCE_SAMPLE 931	74.5177	-6.48232	53.1965	-27.8035	62.5238	-18.4762	81	methylation class leiomyosarcoma
REFERENCE_SAMPLE 932	119.224	107.224	122.699	110.699	158.439	146.439	12	methylation class epithelioid sarcoma
REFERENCE_SAMPLE 933	87.3152	50.3152	91.0053	54.0053	112.22	75.2196	37	methylation class epithelioid sarcoma
REFERENCE_SAMPLE 934	39.9706	-17.0294	38.9084	-18.0916	33.7177	-23.2823	57	methylation class angiosarcoma
REFERENCE_SAMPLE 935	80.3154	1.31542	60.3727	-18.6273	50.1116	-28.8884	79	methylation class extraskeletal myxoid chondrosarcoma
REFERENCE_SAMPLE 936	153.237	93.2372	142.465	82.4648	155.646	95.6463	60	methylation class epithelioid sarcoma
REFERENCE_SAMPLE 937	46.0377	26.0377	26.8441	6.84412	35.6983	15.6983	20	methylation class alveolar soft part sarcoma
REFERENCE_SAMPLE 938	66.992	3.99201	53.9759	-9.02411	95.2947	32.2947	63	methylation class schwannoma
REFERENCE_SAMPLE 939	54.2428	9.24275	18.3276	-26.6724	48.1381	3.13815	45	methylation class solitary fibrous tumour
REFERENCE_SAMPLE 940	28.2438	23.2438	3.06976	-1.93024	29.0481	24.0481	5	methylation class sarcoma (RMS-like)
REFERENCE_SAMPLE 941	54.7675	22.7675	26.7117	-5.28833	37.7057	5.70575	32	methylation class leiomyoma
REFERENCE_SAMPLE 942	54.1994	23.1994	27.9704	-3.02958	44.5094	13.5094	31	methylation class leiomyoma
REFERENCE_SAMPLE 943	68.5407	16.5407	18.8469	-33.1531	37.2044	-14.7956	52	methylation class leiomyoma
REFERENCE_SAMPLE 944	68.1735	21.1735	49.5913	2.59132	40.5803	-6.41969	47	methylation class leiomyoma
REFERENCE_SAMPLE 945	46.8905	8.89054	29.6515	-8.34848	25.5541	-12.4459	38	methylation class leiomyoma
REFERENCE_SAMPLE 946	53.8094	19.8094	25.522	-8.478	31.2894	-2.71057	34	methylation class leiomyoma
REFERENCE_SAMPLE 947	63.9774	13.9774	49.4443	-0.555724	30.1247	-19.8753	50	methylation class leiomyoma
REFERENCE_SAMPLE 956	72.2996	15.2996	74.5803	17.5803	56.1278	-0.872164	57	methylation class clear cell sarcoma of soft parts
REFERENCE_SAMPLE 957	42.0238	-11.9762	62.1867	8.18666	50.7697	-3.23033	54	methylation class clear cell sarcoma of soft parts
REFERENCE_SAMPLE 958	41.3851	-20.6149	53.6453	-8.35468	43.5494	-18.4506	62	methylation class clear cell sarcoma of soft parts
REFERENCE_SAMPLE 959	51.4381	-26.5619	45.2525	-32.7475	73.4557	-4.54429	78	methylation class clear cell sarcoma of soft parts
REFERENCE_SAMPLE 960	20.7868	2.78677	31.1786	13.1786	17.653	-0.347012	18	methylation class clear cell sarcoma of soft parts
REFERENCE_SAMPLE 961	54.8711	15.8711	40.5718	1.57176	56.4645	17.4645	39	methylation class clear cell sarcoma of soft parts
REFERENCE_SAMPLE 962	49.4129	-6.58707	89.0209	33.0209	45.4177	-10.5823	56	methylation class clear cell sarcoma of soft parts
REFERENCE_SAMPLE 963	52.572	-20.428	60.597	-12.403	51.2877	-21.7123	73	methylation class Kaposi sarcoma
REFERENCE_SAMPLE 964	62.9295	-13.0705	54.5448	-21.4552	50.5694	-25.4306	76	methylation class Kaposi sarcoma
REFERENCE_SAMPLE 965	55.3371	-2.66287	58.3656	0.365639	53.3293	-4.6707	58	methylation class Kaposi sarcoma
REFERENCE_SAMPLE 966	50.767	-22.233	53.8654	-19.1346	41.1586	-31.8414	73	methylation class Kaposi sarcoma
REFERENCE_SAMPLE 967	45.4104	-31.5896	51.4438	-25.5562	48.4496	-28.5504	77	methylation class Kaposi sarcoma
REFERENCE_SAMPLE 968	64.0094	-10.9906	88.6403	13.6403	64.9038	-10.0962	75	methylation class Kaposi sarcoma
REFERENCE_SAMPLE 969	50.6817	-14.3183	57.0933	-7.9067	47.3192	-17.6808	65	methylation class Kaposi sarcoma
REFERENCE_SAMPLE 970	56.9914	-15.0086	53.0678	-18.9322	70.1028	-1.89715	72	methylation class Kaposi sarcoma
REFERENCE_SAMPLE 983	19.6716	-8.32843	50.6709	22.6709	66.3895	38.3895	28	methylation class sclerosing epithelioid fibrosarcoma
REFERENCE_SAMPLE 984	68.5503	-18.4497	44.973	-42.027	51.1786	-35.8214	87	methylation class angioleiomyoma / myopericytoma
REFERENCE_SAMPLE 985	51.607	26.607	26.1024	1.10239	23.1051	-1.89494	25	methylation class angioleiomyoma / myopericytoma
REFERENCE_SAMPLE 986	71.3492	1.3492	58.3826	-11.6174	47.1357	-22.8643	70	methylation class angioleiomyoma / myopericytoma
REFERENCE_SAMPLE 987	68.1421	4.14213	49.0843	-14.9157	34.4868	-29.5132	64	methylation class angioleiomyoma / myopericytoma
REFERENCE_SAMPLE 988	58.4961	16.4961	42.2432	0.243204	25.0411	-16.9589	42	methylation class angioleiomyoma / myopericytoma
REFERENCE_SAMPLE 989	70.671	-4.32896	34.0643	-40.9357	40.527	-34.473	75	methylation class angioleiomyoma / myopericytoma
REFERENCE_SAMPLE 990	78.8944	1.89441	31.0308	-45.9692	31.1976	-45.8024	77	methylation class angioleiomyoma / myopericytoma
REFERENCE_SAMPLE 991	68.5959	13.5959	46.9816	-8.0184	50.1965	-4.8035	55	methylation class angioleiomyoma / myopericytoma
REFERENCE_SAMPLE 992	59.193	1.19301	34.3282	-23.6718	51.5258	-6.47416	58	methylation class angioleiomyoma / myopericytoma
REFERENCE_SAMPLE 993	51.6031	15.6031	29.8887	-6.11133	34.6375	-1.36254	36	methylation class angioleiomyoma / myopericytoma
REFERENCE_SAMPLE 994	50.5504	13.5504	32.4705	-4.52954	37.0681	0.0680729	37	methylation class angioleiomyoma / myopericytoma
REFERENCE_SAMPLE 995	61.6203	16.6203	37.1506	-7.84937	42.0702	-2.92983	45	methylation class angioleiomyoma / myopericytoma
REFERENCE_SAMPLE 996	77.5476	37.5476	35.2625	-4.73748	36.541	-3.45899	40	methylation class angioleiomyoma / myopericytoma
REFERENCE_SAMPLE 997	64.6401	25.6401	36.7456	-2.25435	32.7038	-6.29618	39	methylation class angioleiomyoma / myopericytoma
REFERENCE_SAMPLE 998	48.54	-5.46	40.4298	-13.5702	48.8354	-5.1646	54	methylation class angioleiomyoma / myopericytoma
REFERENCE_SAMPLE 999	66.6233	19.6233	37.1199	-9.88008	30.9996	-16.0004	47	methylation class angioleiomyoma / myopericytoma
