# Supplementary material for: Epigenetic age acceleration is a distinctive trait of epithelioid sarcoma with potential therapeutic implications
Source: GeroScience. 2024 Jun 16;46(5):5203–9. doi: 10.1007/s11357-024-01156-6 (PMC11336154; doi:10.1007/s11357-024-01156-6)
Supplement: Supplementary file 6 — Supplementary file6 (XLSX 13 KB) [file 11357_2024_1156_MOESM6_ESM.xlsx]

## Sheet: Sheet 1
Comparison	p value Horvath, EA	p value Hannum, EA	p value PhenoAge, EA	p value Horvath, EAA	p value Hannum, EAA	p value PhenoAge, EAA
methylation class epithelioid sarcoma vs methylation class desmoid-type fibromatosis	1.61002e-07	7.60912e-08	3.53351e-08	6.35351e-09	1.53579e-09	9.45099e-10
methylation class epithelioid sarcoma vs methylation class sclerosing epithelioid fibrosarcoma	0.000732151	0.000253425	0.0208887	0.00181251	0.00601365	0.103728
methylation class epithelioid sarcoma vs methylation class undifferentiated sarcoma	1	0.391015	1	0.00398406	1.54098e-05	0.000957568
methylation class epithelioid sarcoma vs methylation class well- / dedifferentiated liposarcoma	0.00122023	4.52845e-06	3.08705e-07	2.60432e-06	1.43914e-08	1.16874e-09
methylation class epithelioid sarcoma vs methylation class endometrial stromal sarcoma (high grade)	0.238943	1	0.000159892	0.000303534	2.48495e-06	4.27687e-07
methylation class epithelioid sarcoma vs methylation class leiomyosarcoma	1	1	0.139111	0.234938	0.0211976	0.000171682
methylation class epithelioid sarcoma vs methylation class rhabdomyosarcoma (alveolar)	3.92892e-07	2.45374e-10	8.17334e-10	0.00324233	1.55965e-07	1.58069e-07
methylation class epithelioid sarcoma vs methylation class angiomatoid fibrous histiocytoma	1.44214e-07	2.34551e-07	2.05851e-08	0.00147736	0.0037445	8.15987e-06
methylation class epithelioid sarcoma vs methylation class epithelioid haemangioendothelioma	0.401507	0.0684443	0.000808787	0.000847696	0.00576252	1.5614e-05
methylation class epithelioid sarcoma vs methylation class osteosarcoma (high grade)	2.13661e-06	6.12386e-06	2.52872e-07	0.00477886	0.0302431	5.84475e-05
methylation class epithelioid sarcoma vs methylation class rhabdomyosarcoma (MYOD1)	4.86668e-06	2.13591e-06	1.22458e-05	0.0822644	0.109207	0.0139094
methylation class epithelioid sarcoma vs methylation class nodular fasciitis	1.44381e-07	1.07587e-07	2.6592e-08	0.00038742	0.000215751	8.30593e-06
methylation class epithelioid sarcoma vs methylation class osteoblastoma	9.06257e-05	1.96116e-06	5.65181e-05	0.17592	0.00497425	0.00968147
methylation class epithelioid sarcoma vs methylation class malignant rhabdoid tumour	1.57223e-08	2.06789e-09	8.44596e-10	0.00172362	0.000241801	1.83526e-06
methylation class epithelioid sarcoma vs methylation class synovial sarcoma	0.000113394	2.94359e-08	3.15365e-07	0.000399238	4.39076e-08	2.00766e-07
methylation class epithelioid sarcoma vs methylation class chondrosarcoma (clear cell)	0.417029	0.000963508	0.000251296	0.176076	0.00076518	1.98043e-05
methylation class epithelioid sarcoma vs methylation class gastrointestinal stromal tumour	0.0594996	0.000469622	1.05395e-06	1.08129e-05	1.20956e-07	3.35526e-09
methylation class epithelioid sarcoma vs methylation class chondrosarcoma (IDH group A)	6.48606e-08	1.481e-07	1.54027e-11	1.91564e-08	3.6247e-08	7.63621e-13
methylation class epithelioid sarcoma vs methylation class solitary fibrous tumour	1	1.89195e-06	2.91282e-05	0.00401371	7.53444e-09	1.30749e-07
methylation class epithelioid sarcoma vs methylation class schwannoma	0.00016761	0.000113981	2.15731e-05	0.0008812	0.000675334	4.53034e-05
methylation class epithelioid sarcoma vs methylation class atypical fibroxanthoma / pleomorphic dermal sarcoma	9.16294e-06	0.00557845	0.000134323	1.49501e-10	2.82187e-08	1.89806e-09
methylation class epithelioid sarcoma vs methylation class chondrosarcoma (mesenchymal)	2.37056e-05	3.284e-07	1.09397e-06	0.00730702	0.00146389	2.33317e-05
methylation class epithelioid sarcoma vs methylation class desmoplastic small round cell tumour	1.19766e-06	1.29559e-07	5.16586e-09	0.000892696	7.69675e-05	5.2992e-07
methylation class epithelioid sarcoma vs methylation class myositis ossificans	5.79513e-06	4.4685e-07	4.22922e-06	0.030393	0.00270034	0.00106463
methylation class epithelioid sarcoma vs methylation class chondroblastoma	0.139322	0.0034118	2.52209e-05	1	1	0.00181184
methylation class epithelioid sarcoma vs methylation class rhabdomyosarcoma (embryonal)	9.75043e-07	8.79215e-10	3.48285e-09	0.0234616	5.7658e-06	2.21731e-06
methylation class epithelioid sarcoma vs methylation class inflammatory myofibroblastic tumour	2.05367e-08	7.43101e-08	1.19546e-08	9.47033e-05	0.000542486	4.21893e-06
methylation class epithelioid sarcoma vs methylation class small blue round cell tumour with BCOR alteration	0.00595703	0.00530614	0.000872815	0.0910276	1	0.00746145
methylation class epithelioid sarcoma vs methylation class Ewing´s sarcoma	1.39715e-06	2.37895e-07	2.13453e-06	0.000525434	0.000138473	0.000117116
methylation class epithelioid sarcoma vs methylation class angiosarcoma	1.5169e-05	0.000355114	1.77717e-06	3.5698e-09	2.73842e-08	5.55719e-10
methylation class epithelioid sarcoma vs methylation class infantile fibrosarcoma	3.43585e-08	1.09033e-09	7.60799e-10	0.00598677	1.9267e-05	1.67416e-06
methylation class epithelioid sarcoma vs methylation class chondrosarcoma (group B)	0.0389883	0.0147154	0.0229448	5.71796e-05	0.00224826	0.0020311
methylation class epithelioid sarcoma vs methylation class sarcoma (RMS-like)	4.48201e-08	1.73792e-09	1.7692e-08	0.0184356	0.00110056	0.00153636
methylation class epithelioid sarcoma vs methylation class chondrosarcoma (IDH group B)	0.00409834	5.73455e-05	4.50674e-07	2.85603e-05	1.35162e-06	1.50673e-08
methylation class epithelioid sarcoma vs methylation class chondrosarcoma (group A)	1	0.232527	0.00951456	0.0249565	0.000523115	3.80612e-06
methylation class epithelioid sarcoma vs methylation class lipoma	0.0128544	6.62512e-05	8.87984e-07	0.000143272	1.02482e-06	1.43332e-08
methylation class epithelioid sarcoma vs methylation class small blue round cell tumour with CIC alteration	2.61631e-05	1.87944e-06	2.57968e-07	0.000273242	2.08202e-05	8.68673e-07
methylation class epithelioid sarcoma vs methylation class myxoid liposarcoma	2.52304e-05	1.7433e-07	8.415e-09	2.52927e-07	7.69117e-10	8.39037e-11
methylation class epithelioid sarcoma vs methylation class dermatofibrosarcoma protuberans	0.000692103	4.01742e-08	4.9145e-07	0.00487731	8.29794e-08	6.29513e-07
methylation class epithelioid sarcoma vs methylation class alveolar soft part sarcoma	3.37889e-05	3.15832e-07	8.53901e-08	0.0531709	0.000590017	6.8274e-06
methylation class epithelioid sarcoma vs methylation class fibrous dysplasia	0.000748999	1.78518e-07	1.57216e-05	0.00278494	1.15464e-06	2.6019e-05
methylation class epithelioid sarcoma vs methylation class chordoma	0.00493386	0.0108351	4.5046e-05	5.25963e-05	6.50038e-05	5.67304e-07
methylation class epithelioid sarcoma vs methylation class myositis proliferans	0.0885367	5.19483e-06	4.45107e-06	0.00196779	1.42325e-05	1.07229e-07
methylation class epithelioid sarcoma vs methylation class ossifying fibromyxoid tumour	0.00193443	9.67999e-07	5.48284e-08	1.22716e-05	2.67591e-08	4.75883e-10
methylation class epithelioid sarcoma vs methylation class extraskeletal myxoid chondrosarcoma	1	0.00109815	9.81534e-06	0.052746	1.09861e-06	1.78707e-07
methylation class epithelioid sarcoma vs methylation class sarcoma (MPNST-like)	0.000199716	1.69383e-08	2.25172e-07	0.000122036	0.000128036	5.10924e-05
methylation class epithelioid sarcoma vs methylation class chordoma (dedifferentiated)	1.22898e-06	2.84947e-07	1.38128e-06	0.00992119	0.013608	0.000687087
methylation class epithelioid sarcoma vs methylation class giant cell tumour of bone	8.37185e-05	0.113088	1	0.000336756	0.506632	0.767835
methylation class epithelioid sarcoma vs methylation class malignant peripheral nerve sheath tumour	5.15412e-07	1.55872e-10	2.30043e-06	4.65324e-05	8.276e-09	6.03871e-05
methylation class epithelioid sarcoma vs methylation class low-grade fibromyxoid sarcoma	0.0763257	4.30425e-07	0.000574149	0.402335	1.37248e-05	0.0018729
methylation class epithelioid sarcoma vs methylation class neurofibroma	0.000355846	2.81875e-06	7.57436e-06	0.00454811	4.82978e-05	3.61827e-05
methylation class epithelioid sarcoma vs methylation class neurofibroma (plexiform)	2.29557e-06	4.89205e-08	2.27548e-07	0.00148831	7.5954e-05	2.47375e-05
methylation class epithelioid sarcoma vs methylation class Langerhans cell histiocytosis	6.56957e-07	3.42232e-07	4.50524e-08	0.000174527	0.000164733	1.89837e-06
methylation class epithelioid sarcoma vs methylation class leiomyoma	0.0130879	3.12146e-05	4.82703e-07	0.00485638	1.43326e-05	2.9395e-07
methylation class epithelioid sarcoma vs methylation class clear cell sarcoma of soft parts	0.00760342	0.679783	0.00020105	0.000445109	0.0479114	3.85383e-07
methylation class epithelioid sarcoma vs methylation class Kaposi sarcoma	0.00218779	0.111938	2.8705e-05	1.78535e-07	4.7445e-06	1.08377e-08
methylation class epithelioid sarcoma vs methylation class angioleiomyoma / myopericytoma	0.0518153	1.14668e-05	9.22816e-07	0.000439507	1.41511e-07	9.33091e-09
